# Supplementary material for: The incubation environment does not explain significant variation in heart rate plasticity among avian embryos
Source: J Exp Biol. 2024 Mar 8;227(5):jeb247120. doi: 10.1242/jeb.247120 (PMC10949066; doi:10.1242/jeb.247120)
Supplement: Table S1. Raw data. [file jexbio-227-247120-TableS1.xlsx]

## Sheet: DataInfo
Column name	Description
eggID	Unique egg identification
devstage	Stage of development: egg or duckling
incregime	Incubation regime: constant warm or variable cooling
heartrate	Embronic heart rate (bpm)
eggtemp	Eggshell temperature (°C)
incdur	Incubation duration: time in hours between incubation onset and hatching
eggmass	Mass of egg in grams
incday	Incubation day: the day since incubation onset (day 0)
tarsus	Duckling tarsus length in mm
ducklingage	Duckling age in days, hatch day is day 0

## Sheet: MSData
eggID	devstage	incregime	heartrate	eggtemp	incdur	eggmass	incday	tarsus	ducklingage
13a	duckling	warm	NA	33.4531	26.6806	NA	0	26.8	0
04b	duckling	warm	NA	33.4531	27.8125	NA	0	25	0
14a	duckling	warm	NA	33.4531	26.875	NA	0	26.6	0
08b	duckling	warm	NA	33.4531	29.3333	NA	0	23.3	0
02b	duckling	warm	NA	33.4531	27.8125	NA	0	25.3	0
19a	duckling	warm	NA	33.4531	28.3611	NA	0	27.5	0
12b	duckling	warm	NA	33.4531	27.8125	NA	0	NA	0
09b	duckling	warm	NA	33.4531	27.8125	NA	0	24.1	0
23a	duckling	warm	NA	33.4531	27.7083	NA	0	26	0
03b	duckling	warm	NA	33.4531	27.8125	NA	0	21.6	0
17a	duckling	warm	NA	33.4531	29.3542	NA	0	26.7	0
06b	duckling	warm	NA	33.4531	29.3333	NA	0	NA	0
22a	duckling	warm	NA	33.4531	27.5417	NA	0	27.8	0
15a	duckling	warm	NA	33.4531	27.3194	NA	0	30.5	0
11b	duckling	warm	NA	33.4531	28.4792	NA	0	22.3	0
10b	duckling	warm	NA	33.4531	29.3333	NA	0	23.5	0
21a	duckling	warm	NA	33.4531	27.3194	NA	0	27.7	0
20a	duckling	warm	NA	33.4531	28.3333	NA	0	27.5	0
06a	duckling	cooling	NA	33.4531	28.3611	NA	0	26	0
20b	duckling	cooling	NA	33.4531	29.3333	NA	0	22.8	0
10a	duckling	cooling	NA	33.4531	28.3611	NA	0	26.1	0
09a	duckling	cooling	NA	33.4531	28.7812	NA	0	26	0
07a	duckling	cooling	NA	33.4531	29.3542	NA	0	28.1	0
01a	duckling	cooling	NA	33.4531	29.3542	NA	0	26.7	0
08a	duckling	cooling	NA	33.4531	28.7812	NA	0	25.6	0
03a	duckling	cooling	NA	33.4531	28.8333	NA	0	24.3	0
23b	duckling	cooling	NA	33.4531	29.3333	NA	0	26.5	0
13b	duckling	cooling	NA	33.4531	29.3333	NA	0	23	0
11a	duckling	cooling	NA	33.4531	28.6667	NA	0	27	0
04a	duckling	cooling	NA	33.4531	28.3611	NA	0	26.4	0
21b	duckling	cooling	NA	33.4531	29.3333	NA	0	25.9	0
15b	egg	cooling	NA	33.4531	NA	83.25	27	NA	0
13b	egg	cooling	NA	33.4531	29.3333	83.68	27	NA	0
23b	egg	cooling	NA	33.4531	29.3333	83.74	27	NA	0
24b	egg	cooling	NA	33.4531	NA	84.02	27	NA	0
16b	egg	cooling	NA	33.4531	NA	84.89	27	NA	0
20b	egg	cooling	NA	33.4531	29.3333	84.9	27	NA	0
17b	egg	cooling	NA	33.4531	NA	85.87	27	NA	0
18b	egg	cooling	NA	33.4531	NA	86.97	27	NA	0
22b	egg	cooling	NA	33.4531	NA	87.66	27	NA	0
14b	egg	cooling	NA	33.4531	NA	88.28	27	NA	0
21b	egg	cooling	NA	33.4531	29.3333	92.43	27	NA	0
09a	egg	cooling	NA	33.4531	28.7812	74.79	26	NA	0
11a	egg	cooling	NA	33.4531	28.6667	77.03	26	NA	0
03a	egg	cooling	NA	33.4531	28.8333	77.95	26	NA	0
08a	egg	cooling	NA	33.4531	28.7812	80.69	26	NA	0
07a	egg	cooling	NA	33.4531	29.3542	82.51	26	NA	0
06a	egg	cooling	NA	33.4531	28.3611	82.61	26	NA	0
01a	egg	cooling	NA	33.4531	29.3542	83.65	26	NA	0
10a	egg	cooling	NA	33.4531	28.3611	85.75	26	NA	0
04a	egg	cooling	NA	33.4531	28.3611	86.58	26	NA	0
13a	egg	warm	NA	33.4531	26.6806	71.18	25	NA	0
04b	egg	warm	NA	33.4531	27.8125	76.3	25	NA	0
01b	egg	warm	NA	33.4531	NA	77.12	25	NA	0
14a	egg	warm	NA	33.4531	26.875	77.18	25	NA	0
23a	egg	warm	NA	33.4531	27.7083	79.37	25	NA	0
02b	egg	warm	NA	33.4531	27.8125	80.58	25	NA	0
09b	egg	warm	NA	33.4531	27.8125	80.73	25	NA	0
22a	egg	warm	NA	33.4531	27.5417	80.81	25	NA	0
19a	egg	warm	NA	33.4531	28.3611	80.92	25	NA	0
12b	egg	warm	NA	33.4531	27.8125	81.06	25	NA	0
05b	egg	warm	NA	33.4531	NA	81.3	25	NA	0
08b	egg	warm	NA	33.4531	29.3333	82.93	25	NA	0
11b	egg	warm	NA	33.4531	28.4792	83.84	25	NA	0
15a	egg	warm	NA	33.4531	27.3194	85.1	25	NA	0
03b	egg	warm	NA	33.4531	27.8125	85.36	25	NA	0
17a	egg	warm	NA	33.4531	29.3542	85.87	25	NA	0
21a	egg	warm	NA	33.4531	27.3194	86.58	25	NA	0
10b	egg	warm	NA	33.4531	29.3333	87.65	25	NA	0
06b	egg	warm	NA	33.4531	29.3333	89	25	NA	0
20a	egg	warm	NA	33.4531	28.3333	92.21	25	NA	0
13a	egg	warm	NA	33.4531	26.6806	71.94	24	NA	0
04b	egg	warm	NA	33.4531	27.8125	76.59	24	NA	0
01b	egg	warm	NA	33.4531	NA	77.28	24	NA	0
14a	egg	warm	NA	33.4531	26.875	77.86	24	NA	0
23a	egg	warm	NA	33.4531	27.7083	79.87	24	NA	0
09b	egg	warm	NA	33.4531	27.8125	81.03	24	NA	0
02b	egg	warm	NA	33.4531	27.8125	81.04	24	NA	0
22a	egg	warm	NA	33.4531	27.5417	81.25	24	NA	0
12b	egg	warm	NA	33.4531	27.8125	81.37	24	NA	0
19a	egg	warm	NA	33.4531	28.3611	81.37	24	NA	0
05b	egg	warm	NA	33.4531	NA	81.45	24	NA	0
08b	egg	warm	NA	33.4531	29.3333	83.09	24	NA	0
11b	egg	warm	NA	33.4531	28.4792	84.03	24	NA	0
15a	egg	warm	NA	33.4531	27.3194	85.54	24	NA	0
03b	egg	warm	NA	33.4531	27.8125	85.56	24	NA	0
17a	egg	warm	NA	33.4531	29.3542	86.27	24	NA	0
21a	egg	warm	NA	33.4531	27.3194	87.03	24	NA	0
10b	egg	warm	NA	33.4531	29.3333	87.84	24	NA	0
06b	egg	warm	NA	33.4531	29.3333	89.25	24	NA	0
20a	egg	warm	NA	33.4531	28.3333	92.69	24	NA	0
09a	egg	cooling	NA	33.4531	28.7812	75.41	24	NA	0
11a	egg	cooling	NA	33.4531	28.6667	77.75	24	NA	0
03a	egg	cooling	NA	33.4531	28.8333	78.71	24	NA	0
08a	egg	cooling	NA	33.4531	28.7812	81.19	24	NA	0
06a	egg	cooling	NA	33.4531	28.3611	82.38	24	NA	0
07a	egg	cooling	NA	33.4531	29.3542	82.88	24	NA	0
15b	egg	cooling	NA	33.4531	NA	83.85	24	NA	0
13b	egg	cooling	NA	33.4531	29.3333	84.4	24	NA	0
01a	egg	cooling	NA	33.4531	29.3542	84.53	24	NA	0
23b	egg	cooling	NA	33.4531	29.3333	84.62	24	NA	0
24b	egg	cooling	NA	33.4531	NA	84.76	24	NA	0
16b	egg	cooling	NA	33.4531	NA	85.5	24	NA	0
20b	egg	cooling	NA	33.4531	29.3333	85.59	24	NA	0
17b	egg	cooling	NA	33.4531	NA	86.48	24	NA	0
10a	egg	cooling	NA	33.4531	28.3611	86.62	24	NA	0
18b	egg	cooling	NA	33.4531	NA	87.44	24	NA	0
04a	egg	cooling	NA	33.4531	28.3611	87.45	24	NA	0
22b	egg	cooling	NA	33.4531	NA	88.22	24	NA	0
14b	egg	cooling	NA	33.4531	NA	88.91	24	NA	0
21b	egg	cooling	NA	33.4531	29.3333	93.45	24	NA	0
13a	egg	warm	NA	33.4531	26.6806	73.31	21	NA	0
04b	egg	warm	NA	33.4531	27.8125	77.59	21	NA	0
01b	egg	warm	NA	33.4531	NA	77.78	21	NA	0
14a	egg	warm	NA	33.4531	26.875	79.06	21	NA	0
23a	egg	warm	NA	33.4531	27.7083	81.13	21	NA	0
09b	egg	warm	NA	33.4531	27.8125	81.97	21	NA	0
02b	egg	warm	NA	33.4531	27.8125	82.01	21	NA	0
05b	egg	warm	NA	33.4531	NA	82.02	21	NA	0
12b	egg	warm	NA	33.4531	27.8125	82.09	21	NA	0
22a	egg	warm	NA	33.4531	27.5417	82.42	21	NA	0
19a	egg	warm	NA	33.4531	28.3611	82.47	21	NA	0
08b	egg	warm	NA	33.4531	29.3333	83.89	21	NA	0
11b	egg	warm	NA	33.4531	28.4792	84.58	21	NA	0
03b	egg	warm	NA	33.4531	27.8125	86.26	21	NA	0
15a	egg	warm	NA	33.4531	27.3194	86.41	21	NA	0
17a	egg	warm	NA	33.4531	29.3542	87.31	21	NA	0
21a	egg	warm	NA	33.4531	27.3194	88.17	21	NA	0
10b	egg	warm	NA	33.4531	29.3333	88.36	21	NA	0
06b	egg	warm	NA	33.4531	29.3333	90.07	21	NA	0
20a	egg	warm	NA	33.4531	28.3333	93.72	21	NA	0
09a	egg	cooling	NA	33.4531	28.7812	76.29	21	NA	0
11a	egg	cooling	NA	33.4531	28.6667	78.87	21	NA	0
03a	egg	cooling	NA	33.4531	28.8333	79.51	21	NA	0
08a	egg	cooling	NA	33.4531	28.7812	82.16	21	NA	0
06a	egg	cooling	NA	33.4531	28.3611	83.19	21	NA	0
07a	egg	cooling	NA	33.4531	29.3542	83.79	21	NA	0
15b	egg	cooling	NA	33.4531	NA	84.43	21	NA	0
13b	egg	cooling	NA	33.4531	29.3333	85.19	21	NA	0
01a	egg	cooling	NA	33.4531	29.3542	85.35	21	NA	0
24b	egg	cooling	NA	33.4531	NA	85.51	21	NA	0
23b	egg	cooling	NA	33.4531	29.3333	85.54	21	NA	0
16b	egg	cooling	NA	33.4531	NA	86.15	21	NA	0
20b	egg	cooling	NA	33.4531	29.3333	86.29	21	NA	0
04a	egg	cooling	NA	33.4531	28.3611	86.42	21	NA	0
17b	egg	cooling	NA	33.4531	NA	87.16	21	NA	0
10a	egg	cooling	NA	33.4531	28.3611	87.74	21	NA	0
18b	egg	cooling	NA	33.4531	NA	87.93	21	NA	0
22b	egg	cooling	NA	33.4531	NA	88.78	21	NA	0
14b	egg	cooling	NA	33.4531	NA	89.56	21	NA	0
21b	egg	cooling	NA	33.4531	29.3333	94.5	21	NA	0
13a	egg	warm	NA	33.4531	26.6806	74.4	18	NA	0
13a	egg	warm	NA	33.4531	26.6806	74.4	18	NA	0
13a	egg	warm	NA	33.4531	26.6806	74.4	18	NA	0
01b	egg	warm	NA	33.4531	NA	78.28	18	NA	0
04b	egg	warm	NA	33.4531	27.8125	78.5	18	NA	0
14a	egg	warm	NA	33.4531	26.875	80.07	18	NA	0
14a	egg	warm	NA	33.4531	26.875	80.07	18	NA	0
14a	egg	warm	NA	33.4531	26.875	80.07	18	NA	0
23a	egg	warm	NA	33.4531	27.7083	82.16	18	NA	0
05b	egg	warm	NA	33.4531	NA	82.6	18	NA	0
12b	egg	warm	NA	33.4531	27.8125	82.73	18	NA	0
09b	egg	warm	NA	33.4531	27.8125	82.83	18	NA	0
02b	egg	warm	NA	33.4531	27.8125	82.98	18	NA	0
02b	egg	warm	NA	33.4531	27.8125	82.98	18	NA	0
02b	egg	warm	NA	33.4531	27.8125	82.98	18	NA	0
02b	egg	warm	NA	33.4531	27.8125	82.98	18	NA	0
02b	egg	warm	NA	33.4531	27.8125	82.98	18	NA	0
02b	egg	warm	NA	33.4531	27.8125	82.98	18	NA	0
02b	egg	warm	NA	33.4531	27.8125	82.98	18	NA	0
22a	egg	warm	NA	33.4531	27.5417	83.37	18	NA	0
19a	egg	warm	NA	33.4531	28.3611	83.4	18	NA	0
08b	egg	warm	NA	33.4531	29.3333	84.56	18	NA	0
11b	egg	warm	NA	33.4531	28.4792	85.11	18	NA	0
03b	egg	warm	NA	33.4531	27.8125	86.89	18	NA	0
03b	egg	warm	NA	33.4531	27.8125	86.89	18	NA	0
03b	egg	warm	NA	33.4531	27.8125	86.89	18	NA	0
03b	egg	warm	NA	33.4531	27.8125	86.89	18	NA	0
03b	egg	warm	NA	33.4531	27.8125	86.89	18	NA	0
15a	egg	warm	NA	33.4531	27.3194	87.17	18	NA	0
15a	egg	warm	NA	33.4531	27.3194	87.17	18	NA	0
15a	egg	warm	NA	33.4531	27.3194	87.17	18	NA	0
15a	egg	warm	NA	33.4531	27.3194	87.17	18	NA	0
15a	egg	warm	NA	33.4531	27.3194	87.17	18	NA	0
15a	egg	warm	NA	33.4531	27.3194	87.17	18	NA	0
17a	egg	warm	NA	33.4531	29.3542	88.21	18	NA	0
10b	egg	warm	NA	33.4531	29.3333	88.82	18	NA	0
21a	egg	warm	NA	33.4531	27.3194	89.07	18	NA	0
06b	egg	warm	NA	33.4531	29.3333	90.87	18	NA	0
20a	egg	warm	NA	33.4531	28.3333	94.53	18	NA	0
09a	egg	cooling	NA	33.4531	28.7812	76.97	18	NA	0
11a	egg	cooling	NA	33.4531	28.6667	79.7	18	NA	0
03a	egg	cooling	NA	33.4531	28.8333	80.21	18	NA	0
03a	egg	cooling	NA	33.4531	28.8333	80.21	18	NA	0
03a	egg	cooling	NA	33.4531	28.8333	80.21	18	NA	0
08a	egg	cooling	NA	33.4531	28.7812	82.93	18	NA	0
06a	egg	cooling	NA	33.4531	28.3611	83.87	18	NA	0
07a	egg	cooling	NA	33.4531	29.3542	84.53	18	NA	0
15b	egg	cooling	NA	33.4531	NA	84.97	18	NA	0
15b	egg	cooling	NA	33.4531	NA	84.97	18	NA	0
13b	egg	cooling	NA	33.4531	29.3333	85.92	18	NA	0
13b	egg	cooling	NA	33.4531	29.3333	85.92	18	NA	0
13b	egg	cooling	NA	33.4531	29.3333	85.92	18	NA	0
01a	egg	cooling	NA	33.4531	29.3542	86.05	18	NA	0
01a	egg	cooling	NA	33.4531	29.3542	86.05	18	NA	0
01a	egg	cooling	NA	33.4531	29.3542	86.05	18	NA	0
01a	egg	cooling	NA	33.4531	29.3542	86.05	18	NA	0
24b	egg	cooling	NA	33.4531	NA	86.18	18	NA	0
23b	egg	cooling	NA	33.4531	29.3333	86.41	18	NA	0
16b	egg	cooling	NA	33.4531	NA	86.73	18	NA	0
20b	egg	cooling	NA	33.4531	29.3333	86.86	18	NA	0
17b	egg	cooling	NA	33.4531	NA	87.76	18	NA	0
18b	egg	cooling	NA	33.4531	NA	88.31	18	NA	0
10a	egg	cooling	NA	33.4531	28.3611	88.62	18	NA	0
22b	egg	cooling	NA	33.4531	NA	89.25	18	NA	0
14b	egg	cooling	NA	33.4531	NA	90.16	18	NA	0
14b	egg	cooling	NA	33.4531	NA	90.16	18	NA	0
21b	egg	cooling	NA	33.4531	29.3333	95.49	18	NA	0
04a	egg	cooling	NA	33.4531	28.3611	NA	18	NA	0
04a	egg	cooling	NA	33.4531	28.3611	NA	18	NA	0
04a	egg	cooling	NA	33.4531	28.3611	NA	18	NA	0
04a	egg	cooling	NA	33.4531	28.3611	NA	18	NA	0
04a	egg	cooling	NA	33.4531	28.3611	NA	18	NA	0
04a	egg	cooling	NA	33.4531	28.3611	NA	18	NA	0
14a	egg	warm	NA	36.5	26.875	80.07	18	NA	0
13a	egg	warm	NA	36.3	26.6806	74.4	18	NA	0
14a	egg	warm	216	36.3	26.875	80.07	18	NA	0
03a	egg	cooling	NA	36.2	28.8333	80.21	18	NA	0
13b	egg	cooling	NA	36.2	29.3333	85.92	18	NA	0
15a	egg	warm	NA	36.2	27.3194	87.17	18	NA	0
04a	egg	cooling	NA	36.1	28.3611	NA	18	NA	0
02b	egg	warm	NA	36.1	27.8125	82.98	18	NA	0
01a	egg	cooling	NA	36	29.3542	86.05	18	NA	0
14b	egg	cooling	NA	36	NA	90.16	18	NA	0
14b	egg	cooling	236	36	NA	90.16	18	NA	0
03b	egg	warm	NA	36	27.8125	86.89	18	NA	0
03a	egg	cooling	233	35.7	28.8333	80.21	18	NA	0
03b	egg	warm	228	35.6	27.8125	86.89	18	NA	0
01a	egg	cooling	220	35.5	29.3542	86.05	18	NA	0
13b	egg	cooling	222	35.4	29.3333	85.92	18	NA	0
13a	egg	warm	226	35.4	26.6806	74.4	18	NA	0
14b	egg	cooling	227	35.3	NA	90.16	18	NA	0
04a	egg	cooling	213	35.3	28.3611	NA	18	NA	0
04a	egg	cooling	198	35.3	28.3611	NA	18	NA	0
01a	egg	cooling	218	35.2	29.3542	86.05	18	NA	0
14b	egg	cooling	223	35.2	NA	90.16	18	NA	0
14a	egg	warm	213	35.2	26.875	80.07	18	NA	0
03a	egg	cooling	223	35	28.8333	80.21	18	NA	0
02b	egg	warm	217	34.9	27.8125	82.98	18	NA	0
15b	egg	cooling	NA	34.8	NA	84.97	18	NA	0
03a	egg	cooling	226	34.6	28.8333	80.21	18	NA	0
15b	egg	cooling	255	34.6	NA	84.97	18	NA	0
13b	egg	cooling	208	34.5	29.3333	85.92	18	NA	0
14b	egg	cooling	214	34.5	NA	90.16	18	NA	0
15a	egg	warm	208	34.4	27.3194	87.17	18	NA	0
03b	egg	warm	215	34.3	27.8125	86.89	18	NA	0
13b	egg	cooling	200	34.2	29.3333	85.92	18	NA	0
13a	egg	warm	210	34.2	26.6806	74.4	18	NA	0
02b	egg	warm	206	34.2	27.8125	82.98	18	NA	0
15a	egg	warm	200	34.2	27.3194	87.17	18	NA	0
01a	egg	cooling	200	34.1	29.3542	86.05	18	NA	0
03a	egg	cooling	215	34	28.8333	80.21	18	NA	0
15a	egg	warm	195	34	27.3194	87.17	18	NA	0
13b	egg	cooling	194	33.9	29.3333	85.92	18	NA	0
15b	egg	cooling	221	33.8	NA	84.97	18	NA	0
01a	egg	cooling	188	33.8	29.3542	86.05	18	NA	0
01a	egg	cooling	180	33.8	29.3542	86.05	18	NA	0
13a	egg	warm	206	33.8	26.6806	74.4	18	NA	0
14a	egg	warm	190	33.8	26.875	80.07	18	NA	0
03a	egg	cooling	195	33.7	28.8333	80.21	18	NA	0
01b	egg	warm	NA	33.7	NA	78.28	18	NA	0
13a	egg	warm	197	33.6	26.6806	74.4	18	NA	0
04a	egg	cooling	184	33.4	28.3611	NA	18	NA	0
14a	egg	warm	178	33.4	26.875	80.07	18	NA	0
01b	egg	warm	215	33.3	NA	78.28	18	NA	0
13b	egg	cooling	184	33.2	29.3333	85.92	18	NA	0
04a	egg	cooling	185	33.2	28.3611	NA	18	NA	0
01b	egg	warm	209	33.2	NA	78.28	18	NA	0
01b	egg	warm	200	33.2	NA	78.28	18	NA	0
15b	egg	cooling	218	33.1	NA	84.97	18	NA	0
14b	egg	cooling	198	33.1	NA	90.16	18	NA	0
14a	egg	warm	185	33.1	26.875	80.07	18	NA	0
15a	egg	warm	184	33.1	27.3194	87.17	18	NA	0
03a	egg	cooling	192	33	28.8333	80.21	18	NA	0
13b	egg	cooling	183	32.9	29.3333	85.92	18	NA	0
14a	egg	warm	170	32.9	26.875	80.07	18	NA	0
15b	egg	cooling	209	32.8	NA	84.97	18	NA	0
13a	egg	warm	188	32.8	26.6806	74.4	18	NA	0
01b	egg	warm	193	32.8	NA	78.28	18	NA	0
03b	egg	warm	186	32.8	27.8125	86.89	18	NA	0
13a	egg	warm	178	32.7	26.6806	74.4	18	NA	0
03b	egg	warm	190	32.7	27.8125	86.89	18	NA	0
03a	egg	cooling	184	32.6	28.8333	80.21	18	NA	0
02b	egg	warm	176	32.5	27.8125	82.98	18	NA	0
01a	egg	cooling	165	32.4	29.3542	86.05	18	NA	0
01b	egg	warm	187	32.4	NA	78.28	18	NA	0
14a	egg	warm	175	32.4	26.875	80.07	18	NA	0
03b	egg	warm	183	32.4	27.8125	86.89	18	NA	0
15b	egg	cooling	204	32.2	NA	84.97	18	NA	0
14b	egg	cooling	191	32.2	NA	90.16	18	NA	0
01b	egg	warm	184	32.1	NA	78.28	18	NA	0
15b	egg	cooling	194	32	NA	84.97	18	NA	0
01b	egg	warm	174	31.8	NA	78.28	18	NA	0
14b	egg	cooling	183	31.5	NA	90.16	18	NA	0
13b	egg	cooling	160	31.4	29.3333	85.92	18	NA	0
13a	egg	warm	165	31.4	26.6806	74.4	18	NA	0
01b	egg	warm	170	31.4	NA	78.28	18	NA	0
01b	egg	warm	165	31.3	NA	78.28	18	NA	0
15b	egg	cooling	187	31.2	NA	84.97	18	NA	0
14b	egg	cooling	179	31.2	NA	90.16	18	NA	0
15b	egg	cooling	172	30.6	NA	84.97	18	NA	0
04b	egg	warm	NA	33.4531	27.8125	NA	17	NA	0
04b	egg	warm	NA	33.4531	27.8125	NA	17	NA	0
04b	egg	warm	NA	33.4531	27.8125	NA	17	NA	0
04b	egg	warm	NA	33.4531	27.8125	NA	17	NA	0
04b	egg	warm	NA	33.4531	27.8125	NA	17	NA	0
05b	egg	warm	NA	33.4531	NA	NA	17	NA	0
05b	egg	warm	NA	33.4531	NA	NA	17	NA	0
05b	egg	warm	NA	33.4531	NA	NA	17	NA	0
08b	egg	warm	NA	33.4531	29.3333	NA	17	NA	0
17a	egg	warm	NA	33.4531	29.3542	NA	17	NA	0
17a	egg	warm	NA	33.4531	29.3542	NA	17	NA	0
19a	egg	warm	NA	33.4531	28.3611	NA	17	NA	0
20a	egg	warm	NA	33.4531	28.3333	NA	17	NA	0
06a	egg	cooling	NA	33.4531	28.3611	NA	17	NA	0
06a	egg	cooling	NA	33.4531	28.3611	NA	17	NA	0
08a	egg	cooling	NA	33.4531	28.7812	NA	17	NA	0
08a	egg	cooling	NA	33.4531	28.7812	NA	17	NA	0
16b	egg	cooling	NA	33.4531	NA	NA	17	NA	0
17b	egg	cooling	NA	33.4531	NA	NA	17	NA	0
17b	egg	cooling	NA	33.4531	NA	NA	17	NA	0
20b	egg	cooling	NA	33.4531	29.3333	NA	17	NA	0
08a	egg	cooling	NA	36	28.7812	NA	17	NA	0
17a	egg	warm	NA	35.9	29.3542	NA	17	NA	0
08a	egg	cooling	250	35.8	28.7812	NA	17	NA	0
19a	egg	warm	NA	35.7	28.3611	NA	17	NA	0
20a	egg	warm	NA	35.7	28.3333	NA	17	NA	0
16b	egg	cooling	NA	35.6	NA	NA	17	NA	0
18b	egg	cooling	NA	35.6	NA	NA	17	NA	0
08b	egg	warm	NA	35.6	29.3333	NA	17	NA	0
17b	egg	cooling	NA	35.5	NA	NA	17	NA	0
06b	egg	warm	NA	35.5	29.3333	NA	17	NA	0
08b	egg	warm	240	35.5	29.3333	NA	17	NA	0
06a	egg	cooling	NA	35.4	28.3611	NA	17	NA	0
06a	egg	cooling	222	35.3	28.3611	NA	17	NA	0
17a	egg	warm	240	35.3	29.3542	NA	17	NA	0
16b	egg	cooling	233	35.2	NA	NA	17	NA	0
18b	egg	cooling	241	35.2	NA	NA	17	NA	0
19a	egg	warm	242	35.2	28.3611	NA	17	NA	0
20b	egg	cooling	NA	35.1	29.3333	NA	17	NA	0
06b	egg	warm	248	35.1	29.3333	NA	17	NA	0
07a	egg	cooling	NA	35	29.3542	NA	17	NA	0
08a	egg	cooling	233	35	28.7812	NA	17	NA	0
17a	egg	warm	223	35	29.3542	NA	17	NA	0
16b	egg	cooling	222	34.9	NA	NA	17	NA	0
19a	egg	warm	237	34.9	28.3611	NA	17	NA	0
20a	egg	warm	222	34.9	28.3333	NA	17	NA	0
20a	egg	warm	224	34.8	28.3333	NA	17	NA	0
06a	egg	cooling	212	34.7	28.3611	NA	17	NA	0
07a	egg	cooling	232	34.7	29.3542	NA	17	NA	0
17b	egg	cooling	242	34.7	NA	NA	17	NA	0
18b	egg	cooling	232	34.7	NA	NA	17	NA	0
20b	egg	cooling	230	34.7	29.3333	NA	17	NA	0
08a	egg	cooling	228	34.5	28.7812	NA	17	NA	0
04b	egg	warm	NA	34.5	27.8125	NA	17	NA	0
06b	egg	warm	240	34.4	29.3333	NA	17	NA	0
20a	egg	warm	215	34.4	28.3333	NA	17	NA	0
07a	egg	cooling	223	34.3	29.3542	NA	17	NA	0
17a	egg	warm	212	34.3	29.3542	NA	17	NA	0
04b	egg	warm	240	34.2	27.8125	NA	17	NA	0
08b	egg	warm	228	34.2	29.3333	NA	17	NA	0
19a	egg	warm	225	34.2	28.3611	NA	17	NA	0
16b	egg	cooling	209	34.1	NA	NA	17	NA	0
18b	egg	cooling	220	34.1	NA	NA	17	NA	0
20b	egg	cooling	229	34.1	29.3333	NA	17	NA	0
06a	egg	cooling	209	34	28.3611	NA	17	NA	0
07a	egg	cooling	220	34	29.3542	NA	17	NA	0
06b	egg	warm	224	34	29.3333	NA	17	NA	0
08a	egg	cooling	207	33.8	28.7812	NA	17	NA	0
08b	egg	warm	222	33.8	29.3333	NA	17	NA	0
20a	egg	warm	198	33.8	28.3333	NA	17	NA	0
20a	egg	warm	203	33.8	28.3333	NA	17	NA	0
07a	egg	cooling	210	33.7	29.3542	NA	17	NA	0
17b	egg	cooling	226	33.7	NA	NA	17	NA	0
18b	egg	cooling	210	33.7	NA	NA	17	NA	0
20b	egg	cooling	223	33.7	29.3333	NA	17	NA	0
06b	egg	warm	220	33.6	29.3333	NA	17	NA	0
19a	egg	warm	218	33.6	28.3611	NA	17	NA	0
05b	egg	warm	NA	33.5	NA	NA	17	NA	0
17a	egg	warm	196	33.5	29.3542	NA	17	NA	0
17a	egg	warm	195	33.5	29.3542	NA	17	NA	0
04b	egg	warm	215	33.4	27.8125	NA	17	NA	0
08b	egg	warm	204	33.4	29.3333	NA	17	NA	0
19a	egg	warm	202	33.4	28.3611	NA	17	NA	0
06a	egg	cooling	198	33.3	28.3611	NA	17	NA	0
16b	egg	cooling	200	33.3	NA	NA	17	NA	0
08b	egg	warm	203	33.3	29.3333	NA	17	NA	0
07a	egg	cooling	204	33.2	29.3542	NA	17	NA	0
07a	egg	cooling	198	33.1	29.3542	NA	17	NA	0
08a	egg	cooling	198	33.1	28.7812	NA	17	NA	0
16b	egg	cooling	191	33.1	NA	NA	17	NA	0
17b	egg	cooling	212	33.1	NA	NA	17	NA	0
18b	egg	cooling	200	33.1	NA	NA	17	NA	0
05b	egg	warm	244	33.1	NA	NA	17	NA	0
20a	egg	warm	189	33.1	28.3333	NA	17	NA	0
08a	egg	cooling	196	33	28.7812	NA	17	NA	0
06b	egg	warm	217	33	29.3333	NA	17	NA	0
20b	egg	cooling	213	32.9	29.3333	NA	17	NA	0
20a	egg	warm	173	32.9	28.3333	NA	17	NA	0
06b	egg	warm	205	32.8	29.3333	NA	17	NA	0
06a	egg	cooling	179	32.7	28.3611	NA	17	NA	0
07a	egg	cooling	192	32.7	29.3542	NA	17	NA	0
08a	egg	cooling	178	32.7	28.7812	NA	17	NA	0
16b	egg	cooling	187	32.7	NA	NA	17	NA	0
18b	egg	cooling	198	32.7	NA	NA	17	NA	0
08b	egg	warm	197	32.7	29.3333	NA	17	NA	0
17a	egg	warm	180	32.7	29.3542	NA	17	NA	0
19a	egg	warm	198	32.7	28.3611	NA	17	NA	0
20a	egg	warm	176	32.7	28.3333	NA	17	NA	0
20b	egg	cooling	190	32.6	29.3333	NA	17	NA	0
17b	egg	cooling	200	32.5	NA	NA	17	NA	0
18b	egg	cooling	189	32.5	NA	NA	17	NA	0
05b	egg	warm	228	32.5	NA	NA	17	NA	0
06b	egg	warm	196	32.5	29.3333	NA	17	NA	0
08b	egg	warm	191	32.5	29.3333	NA	17	NA	0
19a	egg	warm	196	32.5	28.3611	NA	17	NA	0
20a	egg	warm	180	32.5	28.3333	NA	17	NA	0
06a	egg	cooling	174	32.3	28.3611	NA	17	NA	0
07a	egg	cooling	188	32.3	29.3542	NA	17	NA	0
06b	egg	warm	195	32.3	29.3333	NA	17	NA	0
16b	egg	cooling	185	32.2	NA	NA	17	NA	0
04b	egg	warm	195	32.2	27.8125	NA	17	NA	0
04b	egg	warm	194	32.2	27.8125	NA	17	NA	0
06a	egg	cooling	170	32.1	28.3611	NA	17	NA	0
08b	egg	warm	185	32.1	29.3333	NA	17	NA	0
19a	egg	warm	185	32.1	28.3611	NA	17	NA	0
07a	egg	cooling	179	32	29.3542	NA	17	NA	0
08a	egg	cooling	175	32	28.7812	NA	17	NA	0
17b	egg	cooling	195	32	NA	NA	17	NA	0
18b	egg	cooling	184	32	NA	NA	17	NA	0
05b	egg	warm	212	32	NA	NA	17	NA	0
06b	egg	warm	188	32	29.3333	NA	17	NA	0
17a	egg	warm	170	32	29.3542	NA	17	NA	0
19a	egg	warm	184	32	28.3611	NA	17	NA	0
17a	egg	warm	168	31.9	29.3542	NA	17	NA	0
06a	egg	cooling	160	31.8	28.3611	NA	17	NA	0
07a	egg	cooling	176	31.8	29.3542	NA	17	NA	0
20b	egg	cooling	188	31.8	29.3333	NA	17	NA	0
20b	egg	cooling	191	31.8	29.3333	NA	17	NA	0
05b	egg	warm	207	31.8	NA	NA	17	NA	0
08b	egg	warm	177	31.8	29.3333	NA	17	NA	0
16b	egg	cooling	174	31.7	NA	NA	17	NA	0
17b	egg	cooling	186	31.7	NA	NA	17	NA	0
16b	egg	cooling	173	31.6	NA	NA	17	NA	0
05b	egg	warm	196	31.6	NA	NA	17	NA	0
06b	egg	warm	184	31.6	29.3333	NA	17	NA	0
17b	egg	cooling	182	31.5	NA	NA	17	NA	0
04b	egg	warm	182	31.4	27.8125	NA	17	NA	0
18b	egg	cooling	179	31.3	NA	NA	17	NA	0
05b	egg	warm	193	31.3	NA	NA	17	NA	0
20b	egg	cooling	177	31.1	29.3333	NA	17	NA	0
17b	egg	cooling	172	31	NA	NA	17	NA	0
18b	egg	cooling	170	30.9	NA	NA	17	NA	0
05b	egg	warm	186	30.8	NA	NA	17	NA	0
20b	egg	cooling	171	30.7	29.3333	NA	17	NA	0
09b	egg	warm	NA	33.4531	27.8125	NA	16	NA	0
09b	egg	warm	NA	33.4531	27.8125	NA	16	NA	0
09b	egg	warm	NA	33.4531	27.8125	NA	16	NA	0
11b	egg	warm	NA	33.4531	28.4792	NA	16	NA	0
11b	egg	warm	NA	33.4531	28.4792	NA	16	NA	0
11b	egg	warm	NA	33.4531	28.4792	NA	16	NA	0
21a	egg	warm	NA	33.4531	27.3194	NA	16	NA	0
21a	egg	warm	NA	33.4531	27.3194	NA	16	NA	0
21a	egg	warm	NA	33.4531	27.3194	NA	16	NA	0
21a	egg	warm	NA	33.4531	27.3194	NA	16	NA	0
21a	egg	warm	NA	33.4531	27.3194	NA	16	NA	0
21a	egg	warm	NA	33.4531	27.3194	NA	16	NA	0
21a	egg	warm	NA	33.4531	27.3194	NA	16	NA	0
21a	egg	warm	NA	33.4531	27.3194	NA	16	NA	0
21a	egg	warm	NA	33.4531	27.3194	NA	16	NA	0
21a	egg	warm	NA	33.4531	27.3194	NA	16	NA	0
22a	egg	warm	NA	33.4531	27.5417	NA	16	NA	0
22a	egg	warm	NA	33.4531	27.5417	NA	16	NA	0
22a	egg	warm	NA	33.4531	27.5417	NA	16	NA	0
22a	egg	warm	NA	33.4531	27.5417	NA	16	NA	0
23a	egg	warm	NA	33.4531	27.7083	NA	16	NA	0
23a	egg	warm	NA	33.4531	27.7083	NA	16	NA	0
23a	egg	warm	NA	33.4531	27.7083	NA	16	NA	0
11a	egg	cooling	NA	33.4531	28.6667	NA	16	NA	0
21b	egg	cooling	NA	33.4531	29.3333	NA	16	NA	0
23b	egg	cooling	NA	33.4531	29.3333	NA	16	NA	0
24b	egg	cooling	NA	33.4531	NA	NA	16	NA	0
24b	egg	cooling	NA	33.4531	NA	NA	16	NA	0
24b	egg	cooling	NA	33.4531	NA	NA	16	NA	0
21a	egg	warm	NA	36.3	27.3194	NA	16	NA	0
09a	egg	cooling	NA	36	28.7812	NA	16	NA	0
10a	egg	cooling	NA	36	28.3611	NA	16	NA	0
24b	egg	cooling	NA	36	NA	NA	16	NA	0
09b	egg	warm	NA	36	27.8125	NA	16	NA	0
22a	egg	warm	NA	36	27.5417	NA	16	NA	0
10a	egg	cooling	253	35.9	28.3611	NA	16	NA	0
23b	egg	cooling	NA	35.9	29.3333	NA	16	NA	0
22a	egg	warm	236	35.9	27.5417	NA	16	NA	0
21b	egg	cooling	NA	35.8	29.3333	NA	16	NA	0
22b	egg	cooling	NA	35.8	NA	NA	16	NA	0
11b	egg	warm	NA	35.8	28.4792	NA	16	NA	0
23a	egg	warm	NA	35.8	27.7083	NA	16	NA	0
10b	egg	warm	NA	35.7	29.3333	NA	16	NA	0
11a	egg	cooling	NA	35.6	28.6667	NA	16	NA	0
11b	egg	warm	241	35.6	28.4792	NA	16	NA	0
09b	egg	warm	241	35.5	27.8125	NA	16	NA	0
09a	egg	cooling	230	35.4	28.7812	NA	16	NA	0
21b	egg	cooling	218	35.4	29.3333	NA	16	NA	0
22b	egg	cooling	233	35.4	NA	NA	16	NA	0
10b	egg	warm	258	35.3	29.3333	NA	16	NA	0
23b	egg	cooling	257	35.2	29.3333	NA	16	NA	0
22b	egg	cooling	228	35.1	NA	NA	16	NA	0
23a	egg	warm	241	35.1	27.7083	NA	16	NA	0
10a	egg	cooling	239	35	28.3611	NA	16	NA	0
23b	egg	cooling	247	35	29.3333	NA	16	NA	0
24b	egg	cooling	255	35	NA	NA	16	NA	0
10b	egg	warm	231	35	29.3333	NA	16	NA	0
22a	egg	warm	229	34.9	27.5417	NA	16	NA	0
09a	egg	cooling	218	34.8	28.7812	NA	16	NA	0
11a	egg	cooling	246	34.8	28.6667	NA	16	NA	0
24b	egg	cooling	250	34.8	NA	NA	16	NA	0
11b	egg	warm	233	34.8	28.4792	NA	16	NA	0
23a	egg	warm	223	34.7	27.7083	NA	16	NA	0
10b	egg	warm	233	34.6	29.3333	NA	16	NA	0
21b	egg	cooling	230	34.5	29.3333	NA	16	NA	0
10a	egg	cooling	229	34.4	28.3611	NA	16	NA	0
23b	egg	cooling	223	34.4	29.3333	NA	16	NA	0
09b	egg	warm	235	34.4	27.8125	NA	16	NA	0
12b	egg	warm	NA	34.4	27.8125	NA	16	NA	0
11a	egg	cooling	229	34.3	28.6667	NA	16	NA	0
09a	egg	cooling	209	34.2	28.7812	NA	16	NA	0
21b	egg	cooling	229	34.2	29.3333	NA	16	NA	0
09b	egg	warm	222	34.2	27.8125	NA	16	NA	0
12b	egg	warm	237	34.2	27.8125	NA	16	NA	0
22a	egg	warm	208	34.2	27.5417	NA	16	NA	0
22b	egg	cooling	214	34.1	NA	NA	16	NA	0
23a	egg	warm	213	34.1	27.7083	NA	16	NA	0
10a	egg	cooling	205	34	28.3611	NA	16	NA	0
23b	egg	cooling	224	34	29.3333	NA	16	NA	0
11b	egg	warm	218	34	28.4792	NA	16	NA	0
09a	egg	cooling	204	33.9	28.7812	NA	16	NA	0
11a	egg	cooling	223	33.9	28.6667	NA	16	NA	0
10b	egg	warm	231	33.9	29.3333	NA	16	NA	0
12b	egg	warm	224	33.9	27.8125	NA	16	NA	0
22b	egg	cooling	180	33.8	NA	NA	16	NA	0
22a	egg	warm	200	33.8	27.5417	NA	16	NA	0
21b	egg	cooling	200	33.6	29.3333	NA	16	NA	0
23a	egg	warm	195	33.6	27.7083	NA	16	NA	0
09b	egg	warm	212	33.5	27.8125	NA	16	NA	0
11b	egg	warm	204	33.5	28.4792	NA	16	NA	0
09a	egg	cooling	194	33.4	28.7812	NA	16	NA	0
10a	egg	cooling	199	33.4	28.3611	NA	16	NA	0
11a	egg	cooling	211	33.4	28.6667	NA	16	NA	0
10a	egg	cooling	198	33.3	28.3611	NA	16	NA	0
23b	egg	cooling	218	33.3	29.3333	NA	16	NA	0
22a	egg	warm	194	33.3	27.5417	NA	16	NA	0
22b	egg	cooling	203	33.2	NA	NA	16	NA	0
24b	egg	cooling	215	33.2	NA	NA	16	NA	0
10b	egg	warm	220	33.2	29.3333	NA	16	NA	0
23b	egg	cooling	210	33.1	29.3333	NA	16	NA	0
12b	egg	warm	221	33.1	27.8125	NA	16	NA	0
21b	egg	cooling	192	33	29.3333	NA	16	NA	0
22b	egg	cooling	189	33	NA	NA	16	NA	0
09b	egg	warm	195	33	27.8125	NA	16	NA	0
23a	egg	warm	190	33	27.7083	NA	16	NA	0
09a	egg	cooling	184	32.9	28.7812	NA	16	NA	0
12b	egg	warm	204	32.9	27.8125	NA	16	NA	0
23b	egg	cooling	201	32.8	29.3333	NA	16	NA	0
24b	egg	cooling	210	32.8	NA	NA	16	NA	0
10b	egg	warm	200	32.8	29.3333	NA	16	NA	0
10b	egg	warm	198	32.8	29.3333	NA	16	NA	0
09a	egg	cooling	178	32.7	28.7812	NA	16	NA	0
11a	egg	cooling	202	32.7	28.6667	NA	16	NA	0
10a	egg	cooling	187	32.5	28.3611	NA	16	NA	0
24b	egg	cooling	204	32.5	NA	NA	16	NA	0
12b	egg	warm	192	32.5	27.8125	NA	16	NA	0
23a	egg	warm	182	32.5	27.7083	NA	16	NA	0
09a	egg	cooling	172	32.4	28.7812	NA	16	NA	0
21b	egg	cooling	179	32.4	29.3333	NA	16	NA	0
12b	egg	warm	191	32.4	27.8125	NA	16	NA	0
10a	egg	cooling	180	32.3	28.3611	NA	16	NA	0
11a	egg	cooling	191	32.3	28.6667	NA	16	NA	0
21b	egg	cooling	175	32.3	29.3333	NA	16	NA	0
22b	egg	cooling	188	32.3	NA	NA	16	NA	0
09b	egg	warm	186	32.3	27.8125	NA	16	NA	0
11b	egg	warm	195	32.3	28.4792	NA	16	NA	0
11a	egg	cooling	188	32.2	28.6667	NA	16	NA	0
22b	egg	cooling	173	32.1	NA	NA	16	NA	0
10b	egg	warm	190	32.1	29.3333	NA	16	NA	0
23a	egg	warm	174	32.1	27.7083	NA	16	NA	0
11a	egg	cooling	180	32	28.6667	NA	16	NA	0
24b	egg	cooling	192	32	NA	NA	16	NA	0
22a	egg	warm	174	32	27.5417	NA	16	NA	0
12b	egg	warm	188	31.9	27.8125	NA	16	NA	0
10a	egg	cooling	170	31.8	28.3611	NA	16	NA	0
21b	egg	cooling	170	31.8	29.3333	NA	16	NA	0
23b	egg	cooling	190	31.8	29.3333	NA	16	NA	0
09a	egg	cooling	163	31.7	28.7812	NA	16	NA	0
10a	egg	cooling	169	31.7	28.3611	NA	16	NA	0
22b	egg	cooling	175	31.7	NA	NA	16	NA	0
11b	egg	warm	185	31.7	28.4792	NA	16	NA	0
23b	egg	cooling	181	31.6	29.3333	NA	16	NA	0
24b	egg	cooling	183	31.6	NA	NA	16	NA	0
09b	egg	warm	175	31.6	27.8125	NA	16	NA	0
11b	egg	warm	182	31.6	28.4792	NA	16	NA	0
11a	egg	cooling	173	31.5	28.6667	NA	16	NA	0
22b	egg	cooling	170	31.5	NA	NA	16	NA	0
10b	egg	warm	179	31.5	29.3333	NA	16	NA	0
10b	egg	warm	175	31.5	29.3333	NA	16	NA	0
12b	egg	warm	170	31.5	27.8125	NA	16	NA	0
09a	egg	cooling	160	31.4	28.7812	NA	16	NA	0
21b	egg	cooling	163	31.3	29.3333	NA	16	NA	0
12b	egg	warm	174	31.2	27.8125	NA	16	NA	0
12b	egg	warm	164	31.2	27.8125	NA	16	NA	0
01b	egg	warm	NA	33.4531	NA	NA	15	NA	0
03b	egg	warm	NA	33.4531	27.8125	NA	15	NA	0
03b	egg	warm	NA	33.4531	27.8125	NA	15	NA	0
14a	egg	warm	NA	33.4531	26.875	NA	15	NA	0
14a	egg	warm	NA	33.4531	26.875	NA	15	NA	0
14b	egg	cooling	NA	36.1	NA	NA	15	NA	0
13b	egg	cooling	NA	35.9	29.3333	NA	15	NA	0
02b	egg	warm	NA	35.9	27.8125	NA	15	NA	0
14a	egg	warm	NA	35.9	26.875	NA	15	NA	0
03a	egg	cooling	NA	35.8	28.8333	NA	15	NA	0
04a	egg	cooling	NA	35.8	28.3611	NA	15	NA	0
14b	egg	cooling	254	35.8	NA	NA	15	NA	0
01a	egg	cooling	NA	35.7	29.3542	NA	15	NA	0
04a	egg	cooling	260	35.7	28.3611	NA	15	NA	0
02b	egg	warm	229	35.6	27.8125	NA	15	NA	0
01b	egg	warm	NA	35.5	NA	NA	15	NA	0
03b	egg	warm	NA	35.5	27.8125	NA	15	NA	0
13a	egg	warm	NA	35.5	26.6806	NA	15	NA	0
14a	egg	warm	228	35.5	26.875	NA	15	NA	0
15a	egg	warm	NA	35.5	27.3194	NA	15	NA	0
15b	egg	cooling	NA	35.4	NA	NA	15	NA	0
03a	egg	cooling	246	35.3	28.8333	NA	15	NA	0
03b	egg	warm	250	35.3	27.8125	NA	15	NA	0
01a	egg	cooling	229	35.2	29.3542	NA	15	NA	0
14b	egg	cooling	243	35.2	NA	NA	15	NA	0
15a	egg	warm	240	35.2	27.3194	NA	15	NA	0
13b	egg	cooling	231	35.1	29.3333	NA	15	NA	0
15b	egg	cooling	252	35.1	NA	NA	15	NA	0
03a	egg	cooling	242	35	28.8333	NA	15	NA	0
04a	egg	cooling	240	35	28.3611	NA	15	NA	0
01b	egg	warm	250	35	NA	NA	15	NA	0
02b	egg	warm	228	35	27.8125	NA	15	NA	0
13a	egg	warm	229	35	26.6806	NA	15	NA	0
03b	egg	warm	243	34.9	27.8125	NA	15	NA	0
15a	egg	warm	222	34.9	27.3194	NA	15	NA	0
03a	egg	cooling	231	34.8	28.8333	NA	15	NA	0
15b	egg	cooling	240	34.8	NA	NA	15	NA	0
14a	egg	warm	224	34.8	26.875	NA	15	NA	0
13b	egg	cooling	226	34.7	29.3333	NA	15	NA	0
01b	egg	warm	247	34.7	NA	NA	15	NA	0
01a	egg	cooling	215	34.6	29.3542	NA	15	NA	0
15b	egg	cooling	237	34.5	NA	NA	15	NA	0
02b	egg	warm	217	34.5	27.8125	NA	15	NA	0
13a	egg	warm	218	34.5	26.6806	NA	15	NA	0
14a	egg	warm	211	34.4	26.875	NA	15	NA	0
13b	egg	cooling	218	34.3	29.3333	NA	15	NA	0
04a	egg	cooling	239	34.2	28.3611	NA	15	NA	0
14b	egg	cooling	230	34.2	NA	NA	15	NA	0
01b	egg	warm	238	34.2	NA	NA	15	NA	0
03b	egg	warm	231	34.2	27.8125	NA	15	NA	0
15a	egg	warm	214	34.2	27.3194	NA	15	NA	0
01a	egg	cooling	210	34.1	29.3542	NA	15	NA	0
14b	egg	cooling	223	34.1	NA	NA	15	NA	0
01a	egg	cooling	200	34	29.3542	NA	15	NA	0
03a	egg	cooling	224	34	28.8333	NA	15	NA	0
04a	egg	cooling	225	34	28.3611	NA	15	NA	0
13a	egg	warm	206	34	26.6806	NA	15	NA	0
14a	egg	warm	200	34	26.875	NA	15	NA	0
15a	egg	warm	195	34	27.3194	NA	15	NA	0
15b	egg	cooling	224	33.9	NA	NA	15	NA	0
14b	egg	cooling	215	33.7	NA	NA	15	NA	0
02b	egg	warm	200	33.7	27.8125	NA	15	NA	0
04a	egg	cooling	214	33.6	28.3611	NA	15	NA	0
13b	egg	cooling	205	33.6	29.3333	NA	15	NA	0
03b	egg	warm	225	33.6	27.8125	NA	15	NA	0
02b	egg	warm	200	33.5	27.8125	NA	15	NA	0
03a	egg	cooling	213	33.4	28.8333	NA	15	NA	0
15b	egg	cooling	210	33.4	NA	NA	15	NA	0
13b	egg	cooling	200	33.3	29.3333	NA	15	NA	0
14b	egg	cooling	208	33.3	NA	NA	15	NA	0
01b	egg	warm	214	33.3	NA	NA	15	NA	0
13a	egg	warm	193	33.3	26.6806	NA	15	NA	0
15b	egg	cooling	209	33.2	NA	NA	15	NA	0
02b	egg	warm	189	33.2	27.8125	NA	15	NA	0
03b	egg	warm	210	33.2	27.8125	NA	15	NA	0
14a	egg	warm	200	33.2	26.875	NA	15	NA	0
01a	egg	cooling	188	33.1	29.3542	NA	15	NA	0
04a	egg	cooling	210	33.1	28.3611	NA	15	NA	0
13b	egg	cooling	196	33	29.3333	NA	15	NA	0
03b	egg	warm	200	33	27.8125	NA	15	NA	0
15a	egg	warm	190	33	27.3194	NA	15	NA	0
15b	egg	cooling	200	32.8	NA	NA	15	NA	0
01b	egg	warm	205	32.8	NA	NA	15	NA	0
15a	egg	warm	187	32.8	27.3194	NA	15	NA	0
01a	egg	cooling	180	32.7	29.3542	NA	15	NA	0
03a	egg	cooling	205	32.7	28.8333	NA	15	NA	0
04a	egg	cooling	196	32.7	28.3611	NA	15	NA	0
02b	egg	warm	184	32.7	27.8125	NA	15	NA	0
14b	egg	cooling	200	32.6	NA	NA	15	NA	0
15a	egg	warm	180	32.6	27.3194	NA	15	NA	0
04a	egg	cooling	170	32.5	28.3611	NA	15	NA	0
13b	egg	cooling	189	32.5	29.3333	NA	15	NA	0
01b	egg	warm	196	32.5	NA	NA	15	NA	0
14a	egg	warm	181	32.5	26.875	NA	15	NA	0
03a	egg	cooling	198	32.4	28.8333	NA	15	NA	0
14b	egg	cooling	195	32.4	NA	NA	15	NA	0
15b	egg	cooling	196	32.4	NA	NA	15	NA	0
13a	egg	warm	185	32.4	26.6806	NA	15	NA	0
01a	egg	cooling	171	32.3	29.3542	NA	15	NA	0
03a	egg	cooling	190	32.3	28.8333	NA	15	NA	0
01a	egg	cooling	165	32.2	29.3542	NA	15	NA	0
13b	egg	cooling	181	32.2	29.3333	NA	15	NA	0
02b	egg	warm	176	32.2	27.8125	NA	15	NA	0
03b	egg	warm	192	32.2	27.8125	NA	15	NA	0
15b	egg	cooling	184	32.1	NA	NA	15	NA	0
01b	egg	warm	191	32.1	NA	NA	15	NA	0
13a	egg	warm	180	32.1	26.6806	NA	15	NA	0
15a	egg	warm	171	32.1	27.3194	NA	15	NA	0
03a	egg	cooling	184	32	28.8333	NA	15	NA	0
04a	egg	cooling	187	32	28.3611	NA	15	NA	0
14b	egg	cooling	190	32	NA	NA	15	NA	0
02b	egg	warm	172	32	27.8125	NA	15	NA	0
14a	egg	warm	165	32	26.875	NA	15	NA	0
15a	egg	warm	168	32	27.3194	NA	15	NA	0
13b	egg	cooling	174	31.9	29.3333	NA	15	NA	0
01b	egg	warm	182	31.8	NA	NA	15	NA	0
03b	egg	warm	188	31.8	27.8125	NA	15	NA	0
13a	egg	warm	163	31.8	26.6806	NA	15	NA	0
15b	egg	cooling	180	31.7	NA	NA	15	NA	0
02b	egg	warm	167	31.7	27.8125	NA	15	NA	0
03a	egg	cooling	178	31.6	28.8333	NA	15	NA	0
04a	egg	cooling	181	31.6	28.3611	NA	15	NA	0
14b	egg	cooling	184	31.6	NA	NA	15	NA	0
15a	egg	warm	163	31.6	27.3194	NA	15	NA	0
01a	egg	cooling	160	31.5	29.3542	NA	15	NA	0
01b	egg	warm	179	31.5	NA	NA	15	NA	0
14a	egg	warm	167	31.5	26.875	NA	15	NA	0
01a	egg	cooling	157	31.3	29.3542	NA	15	NA	0
13b	egg	cooling	169	31.3	29.3333	NA	15	NA	0
13a	egg	warm	162	31.3	26.6806	NA	15	NA	0
13a	egg	warm	155	31.1	26.6806	NA	15	NA	0
13a	egg	warm	148	30.7	26.6806	NA	15	NA	0
04b	egg	warm	NA	33.4531	27.8125	NA	14	NA	0
05b	egg	warm	NA	33.4531	NA	NA	14	NA	0
05b	egg	warm	NA	33.4531	NA	NA	14	NA	0
06b	egg	warm	NA	33.4531	29.3333	NA	14	NA	0
07a	egg	cooling	NA	33.4531	29.3542	NA	14	NA	0
07a	egg	cooling	NA	33.4531	29.3542	NA	14	NA	0
07a	egg	cooling	NA	33.4531	29.3542	NA	14	NA	0
07a	egg	cooling	NA	33.4531	29.3542	NA	14	NA	0
07a	egg	cooling	NA	33.4531	29.3542	NA	14	NA	0
07a	egg	cooling	NA	33.4531	29.3542	NA	14	NA	0
07a	egg	cooling	NA	33.4531	29.3542	NA	14	NA	0
07a	egg	cooling	NA	33.4531	29.3542	NA	14	NA	0
07a	egg	cooling	NA	33.4531	29.3542	NA	14	NA	0
07a	egg	cooling	NA	33.4531	29.3542	NA	14	NA	0
17b	egg	cooling	NA	33.4531	NA	NA	14	NA	0
17b	egg	cooling	NA	33.4531	NA	NA	14	NA	0
20b	egg	cooling	NA	33.4531	29.3333	NA	14	NA	0
08a	egg	cooling	NA	35.9	28.7812	NA	14	NA	0
20a	egg	warm	NA	35.8	28.3333	NA	14	NA	0
08a	egg	cooling	248	35.7	28.7812	NA	14	NA	0
04b	egg	warm	NA	35.7	27.8125	NA	14	NA	0
08b	egg	warm	NA	35.6	29.3333	NA	14	NA	0
20b	egg	cooling	NA	35.5	29.3333	NA	14	NA	0
06a	egg	cooling	NA	35.4	28.3611	NA	14	NA	0
04b	egg	warm	270	35.4	27.8125	NA	14	NA	0
17a	egg	warm	NA	35.4	29.3542	NA	14	NA	0
19a	egg	warm	NA	35.4	28.3611	NA	14	NA	0
16b	egg	cooling	NA	35.3	NA	NA	14	NA	0
06b	egg	warm	NA	35.2	29.3333	NA	14	NA	0
08b	egg	warm	253	35.2	29.3333	NA	14	NA	0
17a	egg	warm	244	35.2	29.3542	NA	14	NA	0
19a	egg	warm	245	35.2	28.3611	NA	14	NA	0
20a	egg	warm	255	35.2	28.3333	NA	14	NA	0
07a	egg	cooling	NA	35.1	29.3542	NA	14	NA	0
16b	egg	cooling	231	35.1	NA	NA	14	NA	0
06a	egg	cooling	240	35	28.3611	NA	14	NA	0
08a	egg	cooling	245	35	28.7812	NA	14	NA	0
17b	egg	cooling	NA	35	NA	NA	14	NA	0
08b	egg	warm	247	35	29.3333	NA	14	NA	0
18b	egg	cooling	NA	34.9	NA	NA	14	NA	0
18b	egg	cooling	244	34.8	NA	NA	14	NA	0
08a	egg	cooling	234	34.7	28.7812	NA	14	NA	0
05b	egg	warm	NA	34.7	NA	NA	14	NA	0
20a	egg	warm	240	34.7	28.3333	NA	14	NA	0
20b	egg	cooling	233	34.6	29.3333	NA	14	NA	0
04b	egg	warm	258	34.6	27.8125	NA	14	NA	0
06a	egg	cooling	229	34.5	28.3611	NA	14	NA	0
06b	egg	warm	247	34.5	29.3333	NA	14	NA	0
17a	egg	warm	239	34.5	29.3542	NA	14	NA	0
19a	egg	warm	233	34.5	28.3611	NA	14	NA	0
16b	egg	cooling	220	34.4	NA	NA	14	NA	0
18b	egg	cooling	239	34.4	NA	NA	14	NA	0
04b	egg	warm	250	34.4	27.8125	NA	14	NA	0
20b	egg	cooling	224	34.2	29.3333	NA	14	NA	0
05b	egg	warm	244	34.2	NA	NA	14	NA	0
19a	egg	warm	223	34.2	28.3611	NA	14	NA	0
20a	egg	warm	230	34.2	28.3333	NA	14	NA	0
08b	egg	warm	233	34.1	29.3333	NA	14	NA	0
08a	egg	cooling	223	34	28.7812	NA	14	NA	0
18b	egg	cooling	228	34	NA	NA	14	NA	0
17a	egg	warm	223	34	29.3542	NA	14	NA	0
06a	egg	cooling	215	33.9	28.3611	NA	14	NA	0
06b	egg	warm	232	33.9	29.3333	NA	14	NA	0
08a	egg	cooling	220	33.8	28.7812	NA	14	NA	0
20b	egg	cooling	216	33.8	29.3333	NA	14	NA	0
16b	egg	cooling	209	33.7	NA	NA	14	NA	0
18b	egg	cooling	219	33.7	NA	NA	14	NA	0
04b	egg	warm	244	33.7	27.8125	NA	14	NA	0
08b	egg	warm	226	33.7	29.3333	NA	14	NA	0
06a	egg	cooling	210	33.6	28.3611	NA	14	NA	0
17b	egg	cooling	222	33.6	NA	NA	14	NA	0
06b	egg	warm	223	33.6	29.3333	NA	14	NA	0
20a	egg	warm	218	33.6	28.3333	NA	14	NA	0
20b	egg	cooling	207	33.5	29.3333	NA	14	NA	0
05b	egg	warm	231	33.5	NA	NA	14	NA	0
08b	egg	warm	215	33.5	29.3333	NA	14	NA	0
17a	egg	warm	212	33.5	29.3542	NA	14	NA	0
19a	egg	warm	204	33.5	28.3611	NA	14	NA	0
08a	egg	cooling	206	33.4	28.7812	NA	14	NA	0
16b	egg	cooling	200	33.3	NA	NA	14	NA	0
17b	egg	cooling	218	33.3	NA	NA	14	NA	0
08a	egg	cooling	199	33.2	28.7812	NA	14	NA	0
17b	egg	cooling	210	33.2	NA	NA	14	NA	0
19a	egg	warm	205	33.2	28.3611	NA	14	NA	0
20a	egg	warm	209	33.2	28.3333	NA	14	NA	0
16b	egg	cooling	195	33	NA	NA	14	NA	0
18b	egg	cooling	210	33	NA	NA	14	NA	0
20b	egg	cooling	200	33	29.3333	NA	14	NA	0
04b	egg	warm	185	33	27.8125	NA	14	NA	0
05b	egg	warm	223	33	NA	NA	14	NA	0
08b	egg	warm	208	33	29.3333	NA	14	NA	0
06a	egg	cooling	198	32.9	28.3611	NA	14	NA	0
08a	egg	cooling	192	32.9	28.7812	NA	14	NA	0
17a	egg	warm	203	32.9	29.3542	NA	14	NA	0
20a	egg	warm	202	32.9	28.3333	NA	14	NA	0
06b	egg	warm	212	32.8	29.3333	NA	14	NA	0
06b	egg	warm	204	32.8	29.3333	NA	14	NA	0
17a	egg	warm	198	32.8	29.3542	NA	14	NA	0
06a	egg	cooling	190	32.7	28.3611	NA	14	NA	0
16b	egg	cooling	188	32.7	NA	NA	14	NA	0
20b	egg	cooling	193	32.7	29.3333	NA	14	NA	0
19a	egg	warm	200	32.7	28.3611	NA	14	NA	0
17b	egg	cooling	200	32.6	NA	NA	14	NA	0
06b	egg	warm	201	32.6	29.3333	NA	14	NA	0
08a	egg	cooling	189	32.5	28.7812	NA	14	NA	0
18b	egg	cooling	203	32.5	NA	NA	14	NA	0
18b	egg	cooling	198	32.5	NA	NA	14	NA	0
05b	egg	warm	215	32.5	NA	NA	14	NA	0
08b	egg	warm	202	32.5	29.3333	NA	14	NA	0
17a	egg	warm	191	32.5	29.3542	NA	14	NA	0
20a	egg	warm	193	32.5	28.3333	NA	14	NA	0
20a	egg	warm	188	32.4	28.3333	NA	14	NA	0
06a	egg	cooling	185	32.3	28.3611	NA	14	NA	0
20b	egg	cooling	185	32.3	29.3333	NA	14	NA	0
16b	egg	cooling	180	32.2	NA	NA	14	NA	0
17b	egg	cooling	195	32.2	NA	NA	14	NA	0
08b	egg	warm	198	32.2	29.3333	NA	14	NA	0
19a	egg	warm	192	32.2	28.3611	NA	14	NA	0
20a	egg	warm	184	32.2	28.3333	NA	14	NA	0
06a	egg	cooling	180	32.1	28.3611	NA	14	NA	0
08a	egg	cooling	181	32.1	28.7812	NA	14	NA	0
20b	egg	cooling	180	32.1	29.3333	NA	14	NA	0
18b	egg	cooling	191	32	NA	NA	14	NA	0
04b	egg	warm	179	32	27.8125	NA	14	NA	0
04b	egg	warm	179	32	27.8125	NA	14	NA	0
05b	egg	warm	200	32	NA	NA	14	NA	0
06b	egg	warm	196	32	29.3333	NA	14	NA	0
08b	egg	warm	191	32	29.3333	NA	14	NA	0
19a	egg	warm	187	32	28.3611	NA	14	NA	0
20a	egg	warm	180	32	28.3333	NA	14	NA	0
16b	egg	cooling	176	31.9	NA	NA	14	NA	0
17b	egg	cooling	186	31.9	NA	NA	14	NA	0
17a	egg	warm	185	31.9	29.3542	NA	14	NA	0
06a	egg	cooling	174	31.8	28.3611	NA	14	NA	0
20b	egg	cooling	176	31.8	29.3333	NA	14	NA	0
04b	egg	warm	173	31.8	27.8125	NA	14	NA	0
05b	egg	warm	194	31.8	NA	NA	14	NA	0
17a	egg	warm	176	31.8	29.3542	NA	14	NA	0
06a	egg	cooling	169	31.7	28.3611	NA	14	NA	0
18b	egg	cooling	184	31.7	NA	NA	14	NA	0
08b	egg	warm	183	31.7	29.3333	NA	14	NA	0
19a	egg	warm	181	31.7	28.3611	NA	14	NA	0
17b	egg	cooling	181	31.6	NA	NA	14	NA	0
06b	egg	warm	188	31.6	29.3333	NA	14	NA	0
18b	egg	cooling	179	31.5	NA	NA	14	NA	0
04b	egg	warm	166	31.5	27.8125	NA	14	NA	0
05b	egg	warm	185	31.5	NA	NA	14	NA	0
06b	egg	warm	184	31.5	29.3333	NA	14	NA	0
19a	egg	warm	177	31.5	28.3611	NA	14	NA	0
16b	egg	cooling	167	31.3	NA	NA	14	NA	0
17b	egg	cooling	174	31.3	NA	NA	14	NA	0
17a	egg	warm	173	31.3	29.3542	NA	14	NA	0
16b	egg	cooling	164	31.2	NA	NA	14	NA	0
05b	egg	warm	176	30.9	NA	NA	14	NA	0
23b	egg	cooling	NA	33.4531	29.3333	NA	13	NA	0
24b	egg	cooling	NA	33.4531	NA	NA	13	NA	0
09b	egg	warm	NA	33.4531	27.8125	NA	13	NA	0
09b	egg	warm	NA	33.4531	27.8125	NA	13	NA	0
09b	egg	warm	NA	33.4531	27.8125	NA	13	NA	0
09b	egg	warm	NA	33.4531	27.8125	NA	13	NA	0
09b	egg	warm	NA	33.4531	27.8125	NA	13	NA	0
11b	egg	warm	NA	33.4531	28.4792	NA	13	NA	0
11b	egg	warm	NA	33.4531	28.4792	NA	13	NA	0
12b	egg	warm	NA	33.4531	27.8125	NA	13	NA	0
12b	egg	warm	NA	33.4531	27.8125	NA	13	NA	0
21a	egg	warm	NA	33.4531	27.3194	NA	13	NA	0
21a	egg	warm	NA	33.4531	27.3194	NA	13	NA	0
21a	egg	warm	NA	33.4531	27.3194	NA	13	NA	0
09a	egg	cooling	NA	33.4531	28.7812	NA	13	NA	0
09a	egg	cooling	NA	33.4531	28.7812	NA	13	NA	0
09a	egg	cooling	NA	33.4531	28.7812	NA	13	NA	0
10a	egg	cooling	NA	33.4531	28.3611	NA	13	NA	0
10a	egg	cooling	NA	33.4531	28.3611	NA	13	NA	0
10a	egg	cooling	NA	33.4531	28.3611	NA	13	NA	0
11a	egg	cooling	NA	33.4531	28.6667	NA	13	NA	0
11a	egg	cooling	NA	33.4531	28.6667	NA	13	NA	0
11a	egg	cooling	NA	33.4531	28.6667	NA	13	NA	0
11a	egg	cooling	NA	33.4531	28.6667	NA	13	NA	0
11a	egg	cooling	NA	33.4531	28.6667	NA	13	NA	0
11a	egg	cooling	NA	33.4531	28.6667	NA	13	NA	0
11a	egg	cooling	NA	33.4531	28.6667	NA	13	NA	0
11a	egg	cooling	NA	33.4531	28.6667	NA	13	NA	0
11a	egg	cooling	NA	33.4531	28.6667	NA	13	NA	0
11a	egg	cooling	NA	33.4531	28.6667	NA	13	NA	0
21b	egg	cooling	NA	33.4531	29.3333	NA	13	NA	0
21b	egg	cooling	NA	33.4531	29.3333	NA	13	NA	0
21b	egg	cooling	NA	33.4531	29.3333	NA	13	NA	0
22b	egg	cooling	NA	33.4531	NA	NA	13	NA	0
22b	egg	cooling	NA	33.4531	NA	NA	13	NA	0
22b	egg	cooling	NA	33.4531	NA	NA	13	NA	0
22b	egg	cooling	NA	33.4531	NA	NA	13	NA	0
22b	egg	cooling	NA	33.4531	NA	NA	13	NA	0
22b	egg	cooling	NA	33.4531	NA	NA	13	NA	0
22b	egg	cooling	NA	33.4531	NA	NA	13	NA	0
22b	egg	cooling	NA	33.4531	NA	NA	13	NA	0
22b	egg	cooling	NA	33.4531	NA	NA	13	NA	0
22b	egg	cooling	NA	33.4531	NA	NA	13	NA	0
23b	egg	cooling	NA	33.4531	29.3333	NA	13	NA	0
23b	egg	cooling	NA	33.4531	29.3333	NA	13	NA	0
23b	egg	cooling	NA	33.4531	29.3333	NA	13	NA	0
23b	egg	cooling	NA	33.4531	29.3333	NA	13	NA	0
23b	egg	cooling	NA	33.4531	29.3333	NA	13	NA	0
23b	egg	cooling	NA	33.4531	29.3333	NA	13	NA	0
23b	egg	cooling	NA	33.4531	29.3333	NA	13	NA	0
23b	egg	cooling	NA	33.4531	29.3333	NA	13	NA	0
23b	egg	cooling	NA	33.4531	29.3333	NA	13	NA	0
23b	egg	cooling	NA	33.4531	29.3333	NA	13	NA	0
24b	egg	cooling	NA	33.4531	NA	NA	13	NA	0
24b	egg	cooling	NA	33.4531	NA	NA	13	NA	0
24b	egg	cooling	NA	33.4531	NA	NA	13	NA	0
24b	egg	cooling	NA	33.4531	NA	NA	13	NA	0
24b	egg	cooling	NA	33.4531	NA	NA	13	NA	0
24b	egg	cooling	NA	33.4531	NA	NA	13	NA	0
24b	egg	cooling	NA	33.4531	NA	NA	13	NA	0
24b	egg	cooling	NA	33.4531	NA	NA	13	NA	0
24b	egg	cooling	NA	33.4531	NA	NA	13	NA	0
24b	egg	cooling	NA	33.4531	NA	NA	13	NA	0
21a	egg	warm	NA	36	27.3194	NA	13	NA	0
10a	egg	cooling	NA	35.7	28.3611	NA	13	NA	0
11a	egg	cooling	NA	35.7	28.6667	NA	13	NA	0
21a	egg	warm	252	35.7	27.3194	NA	13	NA	0
23a	egg	warm	NA	35.7	27.7083	NA	13	NA	0
22a	egg	warm	253	35.6	27.5417	NA	13	NA	0
22b	egg	cooling	NA	35.5	NA	NA	13	NA	0
10b	egg	warm	NA	35.5	29.3333	NA	13	NA	0
10b	egg	warm	267	35.5	29.3333	NA	13	NA	0
22a	egg	warm	NA	35.5	27.5417	NA	13	NA	0
09b	egg	warm	NA	35.4	27.8125	NA	13	NA	0
09b	egg	warm	255	35.4	27.8125	NA	13	NA	0
12b	egg	warm	NA	35.4	27.8125	NA	13	NA	0
12b	egg	warm	250	35.3	27.8125	NA	13	NA	0
23a	egg	warm	243	35.3	27.7083	NA	13	NA	0
21a	egg	warm	244	35.2	27.3194	NA	13	NA	0
21b	egg	cooling	NA	35	29.3333	NA	13	NA	0
09b	egg	warm	244	35	27.8125	NA	13	NA	0
10b	egg	warm	255	35	29.3333	NA	13	NA	0
23a	egg	warm	235	34.9	27.7083	NA	13	NA	0
22a	egg	warm	239	34.8	27.5417	NA	13	NA	0
12b	egg	warm	240	34.6	27.8125	NA	13	NA	0
23a	egg	warm	223	34.6	27.7083	NA	13	NA	0
11b	egg	warm	NA	34.5	28.4792	NA	13	NA	0
10a	egg	cooling	228	34.4	28.3611	NA	13	NA	0
21a	egg	warm	226	34.4	27.3194	NA	13	NA	0
10b	egg	warm	242	34.3	29.3333	NA	13	NA	0
22a	egg	warm	230	34.3	27.5417	NA	13	NA	0
09b	egg	warm	230	34.2	27.8125	NA	13	NA	0
11b	egg	warm	260	34.2	28.4792	NA	13	NA	0
23a	egg	warm	213	34.1	27.7083	NA	13	NA	0
12b	egg	warm	230	34	27.8125	NA	13	NA	0
11b	egg	warm	240	33.9	28.4792	NA	13	NA	0
21a	egg	warm	219	33.7	27.3194	NA	13	NA	0
22a	egg	warm	219	33.7	27.5417	NA	13	NA	0
10a	egg	cooling	206	33.5	28.3611	NA	13	NA	0
11b	egg	warm	228	33.5	28.4792	NA	13	NA	0
22a	egg	warm	211	33.5	27.5417	NA	13	NA	0
23a	egg	warm	203	33.5	27.7083	NA	13	NA	0
09a	egg	cooling	NA	33.4	28.7812	NA	13	NA	0
10b	egg	warm	229	33.4	29.3333	NA	13	NA	0
12b	egg	warm	221	33.4	27.8125	NA	13	NA	0
21b	egg	cooling	212	33.2	29.3333	NA	13	NA	0
21a	egg	warm	208	33.2	27.3194	NA	13	NA	0
23a	egg	warm	199	33.2	27.7083	NA	13	NA	0
21b	egg	cooling	206	33.1	29.3333	NA	13	NA	0
11b	egg	warm	218	33.1	28.4792	NA	13	NA	0
09a	egg	cooling	203	33	28.7812	NA	13	NA	0
12b	egg	warm	204	33	27.8125	NA	13	NA	0
22a	egg	warm	203	33	27.5417	NA	13	NA	0
23a	egg	warm	190	33	27.7083	NA	13	NA	0
10a	egg	cooling	201	32.9	28.3611	NA	13	NA	0
11b	egg	warm	209	32.9	28.4792	NA	13	NA	0
21b	egg	cooling	200	32.8	29.3333	NA	13	NA	0
10a	egg	cooling	194	32.7	28.3611	NA	13	NA	0
12b	egg	warm	198	32.7	27.8125	NA	13	NA	0
21a	egg	warm	202	32.7	27.3194	NA	13	NA	0
22a	egg	warm	199	32.6	27.5417	NA	13	NA	0
23a	egg	warm	187	32.6	27.7083	NA	13	NA	0
09a	egg	cooling	200	32.5	28.7812	NA	13	NA	0
10b	egg	warm	218	32.5	29.3333	NA	13	NA	0
10a	egg	cooling	188	32.4	28.3611	NA	13	NA	0
21b	egg	cooling	197	32.4	29.3333	NA	13	NA	0
10b	egg	warm	212	32.4	29.3333	NA	13	NA	0
11b	egg	warm	192	32.4	28.4792	NA	13	NA	0
21b	egg	cooling	189	32.2	29.3333	NA	13	NA	0
09b	egg	warm	NA	32.2	27.8125	NA	13	NA	0
22a	egg	warm	192	32.2	27.5417	NA	13	NA	0
09a	egg	cooling	187	32.1	28.7812	NA	13	NA	0
10a	egg	cooling	184	32	28.3611	NA	13	NA	0
22a	egg	warm	188	32	27.5417	NA	13	NA	0
23a	egg	warm	180	32	27.7083	NA	13	NA	0
21b	egg	cooling	182	31.9	29.3333	NA	13	NA	0
09a	egg	cooling	180	31.8	28.7812	NA	13	NA	0
11b	egg	warm	180	31.8	28.4792	NA	13	NA	0
22a	egg	warm	182	31.8	27.5417	NA	13	NA	0
23a	egg	warm	174	31.8	27.7083	NA	13	NA	0
10a	egg	cooling	178	31.7	28.3611	NA	13	NA	0
21b	egg	cooling	179	31.7	29.3333	NA	13	NA	0
12b	egg	warm	189	31.7	27.8125	NA	13	NA	0
10b	egg	warm	204	31.6	29.3333	NA	13	NA	0
10b	egg	warm	202	31.6	29.3333	NA	13	NA	0
21a	egg	warm	176	31.4	27.3194	NA	13	NA	0
09a	egg	cooling	173	31.3	28.7812	NA	13	NA	0
11b	egg	warm	177	31.3	28.4792	NA	13	NA	0
09a	egg	cooling	168	31.1	28.7812	NA	13	NA	0
09b	egg	warm	138	31.1	27.8125	NA	13	NA	0
10b	egg	warm	194	31.1	29.3333	NA	13	NA	0
12b	egg	warm	181	31.1	27.8125	NA	13	NA	0
09a	egg	cooling	160	30.7	28.7812	NA	13	NA	0
10b	egg	warm	186	30.6	29.3333	NA	13	NA	0
01b	egg	warm	NA	33.4531	NA	80.3	6	NA	0
01b	egg	warm	NA	33.4531	NA	80.3	6	NA	0
13a	egg	warm	NA	33.4531	26.6806	81.91	6	NA	0
04b	egg	warm	NA	33.4531	27.8125	82.22	6	NA	0
04b	egg	warm	NA	33.4531	27.8125	82.22	6	NA	0
14a	egg	warm	NA	33.4531	26.875	84.45	6	NA	0
05b	egg	warm	NA	33.4531	NA	85.14	6	NA	0
05b	egg	warm	NA	33.4531	NA	85.14	6	NA	0
12b	egg	warm	NA	33.4531	27.8125	85.45	6	NA	0
12b	egg	warm	NA	33.4531	27.8125	85.45	6	NA	0
02b	egg	warm	NA	33.4531	27.8125	86.69	6	NA	0
02b	egg	warm	NA	33.4531	27.8125	86.69	6	NA	0
23a	egg	warm	NA	33.4531	27.7083	86.87	6	NA	0
09b	egg	warm	NA	33.4531	27.8125	86.96	6	NA	0
09b	egg	warm	NA	33.4531	27.8125	86.96	6	NA	0
08b	egg	warm	NA	33.4531	29.3333	87.37	6	NA	0
08b	egg	warm	NA	33.4531	29.3333	87.37	6	NA	0
11b	egg	warm	NA	33.4531	28.4792	87.39	6	NA	0
11b	egg	warm	NA	33.4531	28.4792	87.39	6	NA	0
22a	egg	warm	NA	33.4531	27.5417	87.72	6	NA	0
19a	egg	warm	NA	33.4531	28.3611	87.74	6	NA	0
03b	egg	warm	NA	33.4531	27.8125	89.64	6	NA	0
03b	egg	warm	NA	33.4531	27.8125	89.65	6	NA	0
15a	egg	warm	NA	33.4531	27.3194	90.47	6	NA	0
10b	egg	warm	NA	33.4531	29.3333	90.86	6	NA	0
10b	egg	warm	NA	33.4531	29.3333	90.86	6	NA	0
17a	egg	warm	NA	33.4531	29.3542	92.25	6	NA	0
21a	egg	warm	NA	33.4531	27.3194	93.4	6	NA	0
06b	egg	warm	NA	33.4531	29.3333	93.91	6	NA	0
06b	egg	warm	NA	33.4531	29.3333	93.91	6	NA	0
20a	egg	warm	NA	33.4531	28.3333	98.36	6	NA	0
09a	egg	cooling	NA	33.4531	28.7812	80.1	6	NA	0
03a	egg	cooling	NA	33.4531	28.8333	83.25	6	NA	0
11a	egg	cooling	NA	33.4531	28.6667	83.73	6	NA	0
08a	egg	cooling	NA	33.4531	28.7812	86.5	6	NA	0
06a	egg	cooling	NA	33.4531	28.3611	86.95	6	NA	0
15b	egg	cooling	NA	33.4531	NA	87.41	6	NA	0
15b	egg	cooling	NA	33.4531	NA	87.41	6	NA	0
07a	egg	cooling	NA	33.4531	29.3542	87.91	6	NA	0
13b	egg	cooling	NA	33.4531	29.3333	88.9	6	NA	0
13b	egg	cooling	NA	33.4531	29.3333	88.9	6	NA	0
24b	egg	cooling	NA	33.4531	NA	89.02	6	NA	0
24b	egg	cooling	NA	33.4531	NA	89.02	6	NA	0
01a	egg	cooling	NA	33.4531	29.3542	89.15	6	NA	0
16b	egg	cooling	NA	33.4531	NA	89.34	6	NA	0
16b	egg	cooling	NA	33.4531	NA	89.34	6	NA	0
20b	egg	cooling	NA	33.4531	29.3333	89.5	6	NA	0
20b	egg	cooling	NA	33.4531	29.3333	89.5	6	NA	0
23b	egg	cooling	NA	33.4531	29.3333	89.84	6	NA	0
23b	egg	cooling	NA	33.4531	29.3333	89.84	6	NA	0
18b	egg	cooling	NA	33.4531	NA	90.16	6	NA	0
18b	egg	cooling	NA	33.4531	NA	90.16	6	NA	0
17b	egg	cooling	NA	33.4531	NA	90.54	6	NA	0
17b	egg	cooling	NA	33.4531	NA	90.54	6	NA	0
22b	egg	cooling	NA	33.4531	NA	91.41	6	NA	0
22b	egg	cooling	NA	33.4531	NA	91.41	6	NA	0
10a	egg	cooling	NA	33.4531	28.3611	92.53	6	NA	0
14b	egg	cooling	NA	33.4531	NA	92.74	6	NA	0
14b	egg	cooling	NA	33.4531	NA	92.74	6	NA	0
04a	egg	cooling	NA	33.4531	28.3611	93.07	6	NA	0
21b	egg	cooling	NA	33.4531	29.3333	99.53	6	NA	0
21b	egg	cooling	NA	33.4531	29.3333	99.53	6	NA	0
01b	egg	warm	NA	33.4531	NA	81.4	0	NA	0
04b	egg	warm	NA	33.4531	27.8125	83.98	0	NA	0
05b	egg	warm	NA	33.4531	NA	86.53	0	NA	0
14a	egg	warm	NA	33.4531	26.875	86.75	0	NA	0
13a	egg	warm	NA	33.4531	26.6806	86.81	0	NA	0
12b	egg	warm	NA	33.4531	27.8125	86.88	0	NA	0
02b	egg	warm	NA	33.4531	27.8125	88.56	0	NA	0
11b	egg	warm	NA	33.4531	28.4792	88.59	0	NA	0
08b	egg	warm	NA	33.4531	29.3333	88.82	0	NA	0
09b	egg	warm	NA	33.4531	27.8125	89.26	0	NA	0
23a	egg	warm	NA	33.4531	27.7083	89.28	0	NA	0
22a	egg	warm	NA	33.4531	27.5417	89.96	0	NA	0
19a	egg	warm	NA	33.4531	28.3611	90.1	0	NA	0
03b	egg	warm	NA	33.4531	27.8125	91.04	0	NA	0
10b	egg	warm	NA	33.4531	29.3333	91.9	0	NA	0
15a	egg	warm	NA	33.4531	27.3194	92.18	0	NA	0
17a	egg	warm	NA	33.4531	29.3542	94.31	0	NA	0
06b	egg	warm	NA	33.4531	29.3333	95.45	0	NA	0
21a	egg	warm	NA	33.4531	27.3194	95.67	0	NA	0
20a	egg	warm	NA	33.4531	28.3333	100.13	0	NA	0
09a	egg	cooling	NA	33.4531	28.7812	81.69	0	NA	0
03a	egg	cooling	NA	33.4531	28.8333	84.79	0	NA	0
11a	egg	cooling	NA	33.4531	28.6667	85.75	0	NA	0
08a	egg	cooling	NA	33.4531	28.7812	88.43	0	NA	0
06a	egg	cooling	NA	33.4531	28.3611	88.59	0	NA	0
15b	egg	cooling	NA	33.4531	NA	88.63	0	NA	0
07a	egg	cooling	NA	33.4531	29.3542	89.78	0	NA	0
13b	egg	cooling	NA	33.4531	29.3333	90.28	0	NA	0
24b	egg	cooling	NA	33.4531	NA	90.48	0	NA	0
16b	egg	cooling	NA	33.4531	NA	90.58	0	NA	0
01a	egg	cooling	NA	33.4531	29.3542	90.76	0	NA	0
20b	egg	cooling	NA	33.4531	29.3333	90.77	0	NA	0
18b	egg	cooling	NA	33.4531	NA	91.12	0	NA	0
23b	egg	cooling	NA	33.4531	29.3333	91.49	0	NA	0
17b	egg	cooling	NA	33.4531	NA	91.95	0	NA	0
22b	egg	cooling	NA	33.4531	NA	92.46	0	NA	0
14b	egg	cooling	NA	33.4531	NA	93.91	0	NA	0
10a	egg	cooling	NA	33.4531	28.3611	94.49	0	NA	0
04a	egg	cooling	NA	33.4531	28.3611	94.99	0	NA	0
21b	egg	cooling	NA	33.4531	29.3333	101.51	0	NA	0
12b	duckling	warm	NA	33.4531	27.8125	NA	0	25	1
04b	duckling	warm	NA	33.4531	27.8125	NA	0	23	1
19a	duckling	warm	NA	33.4531	28.3611	NA	0	26.3	1
02b	duckling	warm	NA	33.4531	27.8125	NA	0	25.2	1
14a	duckling	warm	NA	33.4531	26.875	NA	0	27.6	1
09b	duckling	warm	NA	33.4531	27.8125	NA	0	26	1
11b	duckling	warm	NA	33.4531	28.4792	NA	0	20.1	1
13a	duckling	warm	NA	33.4531	26.6806	NA	0	27.6	1
08b	duckling	warm	NA	33.4531	29.3333	NA	0	22.7	1
03b	duckling	warm	NA	33.4531	27.8125	NA	0	23.5	1
23a	duckling	warm	NA	33.4531	27.7083	NA	0	26	1
10b	duckling	warm	NA	33.4531	29.3333	NA	0	23.4	1
20a	duckling	warm	NA	33.4531	28.3333	NA	0	27.8	1
22a	duckling	warm	NA	33.4531	27.5417	NA	0	24.9	1
15a	duckling	warm	NA	33.4531	27.3194	NA	0	25.6	1
21a	duckling	warm	NA	33.4531	27.3194	NA	0	26.1	1
17a	duckling	warm	NA	33.4531	29.3542	NA	0	26.7	1
06b	duckling	warm	NA	33.4531	29.3333	NA	0	22.4	1
09a	duckling	cooling	NA	33.4531	28.7812	NA	0	26.7	1
03a	duckling	cooling	NA	33.4531	28.8333	NA	0	26.5	1
08a	duckling	cooling	NA	33.4531	28.7812	NA	0	29.6	1
06a	duckling	cooling	NA	33.4531	28.3611	NA	0	24.8	1
10a	duckling	cooling	NA	33.4531	28.3611	NA	0	25.2	1
01a	duckling	cooling	NA	33.4531	29.3542	NA	0	26.1	1
04a	duckling	cooling	NA	33.4531	28.3611	NA	0	26.9	1
11a	duckling	cooling	NA	33.4531	28.6667	NA	0	27.5	1
13b	duckling	cooling	NA	33.4531	29.3333	NA	0	22.7	1
07a	duckling	cooling	NA	33.4531	29.3542	NA	0	25.5	1
20b	duckling	cooling	NA	33.4531	29.3333	NA	0	NA	1
23b	duckling	cooling	NA	33.4531	29.3333	NA	0	24	1
21b	duckling	cooling	NA	33.4531	29.3333	NA	0	25.5	1
19a	duckling	warm	NA	33.4531	28.3611	NA	0	26.5	2
20a	duckling	warm	NA	33.4531	28.3333	NA	0	25.1	2
17a	duckling	warm	NA	33.4531	29.3542	NA	0	28	2
04b	duckling	warm	NA	33.4531	27.8125	NA	0	24	2
08b	duckling	warm	NA	33.4531	29.3333	NA	0	21.3	2
13a	duckling	warm	NA	33.4531	26.6806	NA	0	24.2	2
14a	duckling	warm	NA	33.4531	26.875	NA	0	26.9	2
12b	duckling	warm	NA	33.4531	27.8125	NA	0	23.1	2
09b	duckling	warm	NA	33.4531	27.8125	NA	0	24.7	2
03b	duckling	warm	NA	33.4531	27.8125	NA	0	21.4	2
23a	duckling	warm	NA	33.4531	27.7083	NA	0	26.3	2
10b	duckling	warm	NA	33.4531	29.3333	NA	0	21.7	2
22a	duckling	warm	NA	33.4531	27.5417	NA	0	27	2
02b	duckling	warm	NA	33.4531	27.8125	NA	0	27.5	2
15a	duckling	warm	NA	33.4531	27.3194	NA	0	25	2
21a	duckling	warm	NA	33.4531	27.3194	NA	0	26	2
11b	duckling	warm	NA	33.4531	28.4792	NA	0	23.8	2
06b	duckling	warm	NA	33.4531	29.3333	NA	0	25.5	2
04a	duckling	cooling	NA	33.4531	28.3611	NA	0	27.9	2
06a	duckling	cooling	NA	33.4531	28.3611	NA	0	26.4	2
11a	duckling	cooling	NA	33.4531	28.6667	NA	0	26.5	2
10a	duckling	cooling	NA	33.4531	28.3611	NA	0	27.4	2
01a	duckling	cooling	NA	33.4531	29.3542	NA	0	26.5	2
07a	duckling	cooling	NA	33.4531	29.3542	NA	0	26.7	2
03a	duckling	cooling	NA	33.4531	28.8333	NA	0	24.6	2
08a	duckling	cooling	NA	33.4531	28.7812	NA	0	26	2
09a	duckling	cooling	NA	33.4531	28.7812	NA	0	26.7	2
13b	duckling	cooling	NA	33.4531	29.3333	NA	0	22.4	2
20b	duckling	cooling	NA	33.4531	29.3333	NA	0	23.6	2
21b	duckling	cooling	NA	33.4531	29.3333	NA	0	26.2	2
23b	duckling	cooling	NA	33.4531	29.3333	NA	0	22.7	2
19a	duckling	warm	NA	33.4531	28.3611	NA	0	25.4	3
23a	duckling	warm	NA	33.4531	27.7083	NA	0	26.9	3
22a	duckling	warm	NA	33.4531	27.5417	NA	0	26.4	3
09b	duckling	warm	NA	33.4531	27.8125	NA	0	20.5	3
15a	duckling	warm	NA	33.4531	27.3194	NA	0	26.6	3
21a	duckling	warm	NA	33.4531	27.3194	NA	0	27.7	3
13a	duckling	warm	NA	33.4531	26.6806	NA	0	26.3	3
20a	duckling	warm	NA	33.4531	28.3333	NA	0	27.1	3
14a	duckling	warm	NA	33.4531	26.875	NA	0	25.5	3
08b	duckling	warm	NA	33.4531	29.3333	NA	0	24.9	3
04b	duckling	warm	NA	33.4531	27.8125	NA	0	22	3
10b	duckling	warm	NA	33.4531	29.3333	NA	0	24.5	3
03b	duckling	warm	NA	33.4531	27.8125	NA	0	23	3
12b	duckling	warm	NA	33.4531	27.8125	NA	0	23.5	3
11b	duckling	warm	NA	33.4531	28.4792	NA	0	21	3
02b	duckling	warm	NA	33.4531	27.8125	NA	0	22.5	3
06b	duckling	warm	NA	33.4531	29.3333	NA	0	25.1	3
03a	duckling	cooling	NA	33.4531	28.8333	NA	0	25.2	3
08a	duckling	cooling	NA	33.4531	28.7812	NA	0	25.8	3
09a	duckling	cooling	NA	33.4531	28.7812	NA	0	28	3
11a	duckling	cooling	NA	33.4531	28.6667	NA	0	27	3
04a	duckling	cooling	NA	33.4531	28.3611	NA	0	26.8	3
06a	duckling	cooling	NA	33.4531	28.3611	NA	0	26.1	3
10a	duckling	cooling	NA	33.4531	28.3611	NA	0	28.5	3
13b	duckling	cooling	NA	33.4531	29.3333	NA	0	24.8	3
20b	duckling	cooling	NA	33.4531	29.3333	NA	0	24.1	3
23b	duckling	cooling	NA	33.4531	29.3333	NA	0	23.6	3
21b	duckling	cooling	NA	33.4531	29.3333	NA	0	28	3
13a	duckling	warm	NA	33.4531	26.6806	NA	0	26.8	4
14a	duckling	warm	NA	33.4531	26.875	NA	0	28.1	4
22a	duckling	warm	NA	33.4531	27.5417	NA	0	29.2	4
23a	duckling	warm	NA	33.4531	27.7083	NA	0	26.6	4
11b	duckling	warm	NA	33.4531	28.4792	NA	0	23	4
15a	duckling	warm	NA	33.4531	27.3194	NA	0	31.3	4
08b	duckling	warm	NA	33.4531	29.3333	NA	0	26.2	4
12b	duckling	warm	NA	33.4531	27.8125	NA	0	25	4
21a	duckling	warm	NA	33.4531	27.3194	NA	0	26.7	4
10b	duckling	warm	NA	33.4531	29.3333	NA	0	24.5	4
04b	duckling	warm	NA	33.4531	27.8125	NA	0	23.8	4
09b	duckling	warm	NA	33.4531	27.8125	NA	0	24.9	4
03b	duckling	warm	NA	33.4531	27.8125	NA	0	26.5	4
02b	duckling	warm	NA	33.4531	27.8125	NA	0	26.3	4
06b	duckling	warm	NA	33.4531	29.3333	NA	0		4
17a	duckling	warm	NA	33.4531	29.3542	NA	0	30.8	4
21b	duckling	cooling	NA	33.4531	29.3333	NA	0	26.3	4
20b	duckling	cooling	NA	33.4531	29.3333	NA	0	28.2	4
23b	duckling	cooling	NA	33.4531	29.3333	NA	0	27.9	4
21b	duckling	cooling	NA	33.4531	29.3333	NA	0	27.3	4
01a	duckling	cooling	NA	33.4531	29.3542	NA	0	28.1	4
07a	duckling	cooling	NA	33.4531	29.3542	NA	0	29.3	4
13a	duckling	warm	NA	33.4531	26.6806	NA	0	25.7	5
14a	duckling	warm	NA	33.4531	26.875	NA	0	29.9	5
11b	duckling	warm	NA	33.4531	28.4792	NA	0	24	5
12b	duckling	warm	NA	33.4531	27.8125	NA	0	26.2	5
04b	duckling	warm	NA	33.4531	27.8125	NA	0	25.7	5
19a	duckling	warm	NA	33.4531	28.3611	NA	0	29.2	5
08b	duckling	warm	NA	33.4531	29.3333	NA	0	26.7	5
10b	duckling	warm	NA	33.4531	29.3333	NA	0	28.2	5
09b	duckling	warm	NA	33.4531	27.8125	NA	0	25.5	5
03b	duckling	warm	NA	33.4531	27.8125	NA	0	27.7	5
02b	duckling	warm	NA	33.4531	27.8125	NA	0	29.3	5
06b	duckling	warm	NA	33.4531	29.3333	NA	0	28.6	5
20a	duckling	warm	NA	33.4531	28.3333	NA	0	30	5
03a	duckling	cooling	NA	33.4531	28.8333	NA	0	27.7	5
21b	duckling	cooling	NA	33.4531	29.3333	NA	0	29	5
20b	duckling	cooling	NA	33.4531	29.3333	NA	0	28.1	5
09a	duckling	cooling	NA	33.4531	28.7812	NA	0	29	5
11a	duckling	cooling	NA	33.4531	28.6667	NA	0	29	5
08a	duckling	cooling	NA	33.4531	28.7812	NA	0	28.5	5
04a	duckling	cooling	NA	33.4531	28.3611	NA	0	30.7	5
06a	duckling	cooling	NA	33.4531	28.3611	NA	0	29.4	5
23b	duckling	cooling	NA	33.4531	29.3333	NA	0	29	5
21b	duckling	cooling	NA	33.4531	29.3333	NA	0	31.4	5
10a	duckling	cooling	NA	33.4531	28.3611	NA	0	30.5	5
11b	duckling	warm	NA	33.4531	28.4792	NA	0	25.2	6
12b	duckling	warm	NA	33.4531	27.8125	NA	0	28.6	6
04b	duckling	warm	NA	33.4531	27.8125	NA	0	26.5	6
02b	duckling	warm	NA	33.4531	27.8125	NA	0	30	6
03b	duckling	warm	NA	33.4531	27.8125	NA	0	28.2	6
09b	duckling	warm	NA	33.4531	27.8125	NA	0	30	6
22a	duckling	warm	NA	33.4531	27.5417	NA	0	31.3	6
23a	duckling	warm	NA	33.4531	27.7083	NA	0	30.8	6
15a	duckling	warm	NA	33.4531	27.3194	NA	0	32.3	6
21a	duckling	warm	NA	33.4531	27.3194	NA	0	31.1	6
04b	duckling	warm	NA	33.4531	27.8125	NA	0	30.4	7
12b	duckling	warm	NA	33.4531	27.8125	NA	0	28.2	7
13a	duckling	warm	NA	33.4531	26.6806	NA	0	29.6	7
02b	duckling	warm	NA	33.4531	27.8125	NA	0	29.7	7
03b	duckling	warm	NA	33.4531	27.8125	NA	0	31	7
09b	duckling	warm	NA	33.4531	27.8125	NA	0	28.2	7
14a	duckling	warm	NA	33.4531	26.875	NA	0	30.6	7
17a	duckling	warm	NA	33.4531	29.3542	NA	0	36.3	7
07a	duckling	cooling	NA	33.4531	29.3542	NA	0	34.3	7
01a	duckling	cooling	NA	33.4531	29.3542	NA	0	34.4	7
19a	duckling	warm	NA	33.4531	28.3611	NA	0	32	8
08b	duckling	warm	NA	33.4531	29.3333	NA	0	33.2	8
10b	duckling	warm	NA	33.4531	29.3333	NA	0	30.2	8
06b	duckling	warm	NA	33.4531	29.3333	NA	0	36.6	8
20a	duckling	warm	NA	33.4531	28.3333	NA	0	34	8
03a	duckling	cooling	NA	33.4531	28.8333	NA	0	31	8
13b	duckling	cooling	NA	33.4531	29.3333	NA	0	32.7	8
20b	duckling	cooling	NA	33.4531	29.3333	NA	0	31.8	8
08a	duckling	cooling	NA	33.4531	28.7812	NA	0	33.5	8
11a	duckling	cooling	NA	33.4531	28.6667	NA	0	33.2	8
06a	duckling	cooling	NA	33.4531	28.3611	NA	0	35.2	8
23b	duckling	cooling	NA	33.4531	29.3333	NA	0	35.1	8
04a	duckling	cooling	NA	33.4531	28.3611	NA	0	34	8
21b	duckling	cooling	NA	33.4531	29.3333	NA	0	33.9	8
10a	duckling	cooling	NA	33.4531	28.3611	NA	0	36	8
09a	duckling	cooling	NA	33.4531	28.7812	NA	0	33.6	8
11b	duckling	warm	NA	33.4531	28.4792	NA	0	31	9
23a	duckling	warm	NA	33.4531	27.7083	NA	0	36.1	9
17a	duckling	warm	NA	33.4531	29.3542	NA	0	38.7	9
22a	duckling	warm	NA	33.4531	27.5417	NA	0	36.7	9
21a	duckling	warm	NA	33.4531	27.3194	NA	0	39.7	9
15a	duckling	warm	NA	33.4531	27.3194	NA	0	36.8	9
01a	duckling	cooling	NA	33.4531	29.3542	NA	0	36.9	9
07a	duckling	cooling	NA	33.4531	29.3542	NA	0	37.7	9
19a	duckling	warm	NA	33.4531	28.3611	NA	0	34.2	10
12b	duckling	warm	NA	33.4531	27.8125	NA	0	35.4	10
13a	duckling	warm	NA	33.4531	26.6806	NA	0	36.2	10
14a	duckling	warm	NA	33.4531	26.875	NA	0	35.6	10
03b	duckling	warm	NA	33.4531	27.8125	NA	0	38.3	10
02b	duckling	warm	NA	33.4531	27.8125	NA	0	37.2	10
20a	duckling	warm	NA	33.4531	28.3333	NA	0	38	10
09b	duckling	warm	NA	33.4531	27.8125	NA	0	40.5	10
04b	duckling	warm	NA	33.4531	27.8125	NA	0	35.5	10
03a	duckling	cooling	NA	33.4531	28.8333	NA	0	34.3	10
09a	duckling	cooling	NA	33.4531	28.7812	NA	0	35	10
11a	duckling	cooling	NA	33.4531	28.6667	NA	0	35.5	10
06a	duckling	cooling	NA	33.4531	28.3611	NA	0	38.8	10
04a	duckling	cooling	NA	33.4531	28.3611	NA	0	36	10
10a	duckling	cooling	NA	33.4531	28.3611	NA	0	38.7	10
08a	duckling	cooling	NA	33.4531	28.7812	NA	0	36	10
08b	duckling	warm	NA	33.4531	29.3333	NA	0	36.5	11
10b	duckling	warm	NA	33.4531	29.3333	NA	0	34.5	11
23a	duckling	warm	NA	33.4531	27.7083	NA	0	39.2	11
22a	duckling	warm	NA	33.4531	27.5417	NA	0	38.7	11
15a	duckling	warm	NA	33.4531	27.3194	NA	0	41.7	11
21a	duckling	warm	NA	33.4531	27.3194	NA	0	41.2	11
06b	duckling	warm	NA	33.4531	29.3333	NA	0	43.3	11
20b	duckling	cooling	NA	33.4531	29.3333	NA	0	38.5	11
21b	duckling	cooling	NA	33.4531	29.3333	NA	0	36	11
13b	duckling	cooling	NA	33.4531	29.3333	NA	0	37.4	11
23b	duckling	cooling	NA	33.4531	29.3333	NA	0	39.7	11
01a	duckling	cooling	NA	33.4531	29.3542	NA	0	40.5	11
11b	duckling	warm	NA	33.4531	28.4792	NA	0	35	12
13a	duckling	warm	NA	33.4531	26.6806	NA	0	39	12
14a	duckling	warm	NA	33.4531	26.875	NA	0	38.5	12
20a	duckling	warm	NA	33.4531	28.3333	NA	0	42.2	12
04a	duckling	cooling	NA	33.4531	28.3611	NA	0	42.6	12
03a	duckling	cooling	NA	33.4531	28.8333	NA	0	38.5	12
06a	duckling	cooling	NA	33.4531	28.3611	NA	0	43.1	12
09a	duckling	cooling	NA	33.4531	28.7812	NA	0	41	12
11a	duckling	cooling	NA	33.4531	28.6667	NA	0	42.5	12
12b	duckling	warm	NA	33.4531	27.8125	NA	0	42.5	13
03b	duckling	warm	NA	33.4531	27.8125	NA	0	43.1	13
02b	duckling	warm	NA	33.4531	27.8125	NA	0	43.7	13
04b	duckling	warm	NA	33.4531	27.8125	NA	0	42.7	13
09b	duckling	warm	NA	33.4531	27.8125	NA	0	46.2	13
15a	duckling	warm	NA	33.4531	27.3194	NA	0	46.5	13
21a	duckling	warm	NA	33.4531	27.3194	NA	0	45.7	13
23a	duckling	warm	NA	33.4531	27.7083	NA	0	45.3	13
01a	duckling	cooling	NA	33.4531	29.3542	NA	0	45.3	13
08b	duckling	warm	NA	33.4531	29.3333	NA	0	41.2	14
10b	duckling	warm	NA	33.4531	29.3333	NA	0	39.1	14
20a	duckling	warm	NA	33.4531	28.3333	NA	0	44.4	14
06b	duckling	warm	NA	33.4531	29.3333	NA	0	47.6	14
14a	duckling	warm	NA	33.4531	26.875	NA	0	44.9	14
13a	duckling	warm	NA	33.4531	26.6806	NA	0	NA	14
03a	duckling	cooling	NA	33.4531	28.8333	NA	0	41.6	14
20b	duckling	cooling	NA	33.4531	29.3333	NA	0	43.4	14
11a	duckling	cooling	NA	33.4531	28.6667	NA	0	43	14
06a	duckling	cooling	NA	33.4531	28.3611	NA	0	46	14
21b	duckling	cooling	NA	33.4531	29.3333	NA	0	44.3	14
09a	duckling	cooling	NA	33.4531	28.7812	NA	0	44.3	14
23b	duckling	cooling	NA	33.4531	29.3333	NA	0	46.1	14
13b	duckling	cooling	NA	33.4531	29.3333	NA	0	44.7	14
10a	duckling	cooling	NA	33.4531	28.3611	NA	0	46.5	14
11b	duckling	warm	NA	33.4531	28.4792	NA	0	40.5	15
15a	duckling	warm	NA	33.4531	27.3194	NA	0	50.6	15
23a	duckling	warm	NA	33.4531	27.7083	NA	0	53.1	15
21a	duckling	warm	NA	33.4531	27.3194	NA	0	49.8	15
01a	duckling	cooling	NA	33.4531	29.3542	NA	0	50.1	15
13a	duckling	warm	NA	33.4531	26.6806	NA	0	47.3	16
08b	duckling	warm	NA	33.4531	29.3333	NA	0	44.8	16
12b	duckling	warm	NA	33.4531	27.8125	NA	0	45.1	16
03b	duckling	warm	NA	33.4531	27.8125	NA	0	43.5	16
10b	duckling	warm	NA	33.4531	29.3333	NA	0	44	16
04b	duckling	warm	NA	33.4531	27.8125	NA	0	45.8	16
02b	duckling	warm	NA	33.4531	27.8125	NA	0	48.2	16
14a	duckling	warm	NA	33.4531	26.875	NA	0	45.2	16
20a	duckling	warm	NA	33.4531	28.3333	NA	0	51.5	16
09b	duckling	warm	NA	33.4531	27.8125	NA	0	51	16
06b	duckling	warm	NA	33.4531	29.3333	NA	0	50.3	16
03a	duckling	cooling	NA	33.4531	28.8333	NA	0	46.5	16
11a	duckling	cooling	NA	33.4531	28.6667	NA	0	49.4	16
20b	duckling	cooling	NA	33.4531	29.3333	NA	0	47.3	16
09a	duckling	cooling	NA	33.4531	28.7812	NA	0	48.8	16
06a	duckling	cooling	NA	33.4531	28.3611	NA	0	50.1	16
04a	duckling	cooling	NA	33.4531	28.3611	NA	0	49.8	16
21b	duckling	cooling	NA	33.4531	29.3333	NA	0	46.5	16
10a	duckling	cooling	NA	33.4531	28.3611	NA	0	51.6	16
13b	duckling	cooling	NA	33.4531	29.3333	NA	0	48.6	16
23b	duckling	cooling	NA	33.4531	29.3333	NA	0	47.1	16
11b	duckling	warm	NA	33.4531	28.4792	NA	0	43.1	17
15a	duckling	warm	NA	33.4531	27.3194	NA	0	54.1	17
23a	duckling	warm	NA	33.4531	27.7083	NA	0	53.7	17
21a	duckling	warm	NA	33.4531	27.3194	NA	0	53.3	17
10b	duckling	warm	NA	33.4531	29.3333	NA	0	46.8	18
08b	duckling	warm	NA	33.4531	29.3333	NA	0	48.3	18
12b	duckling	warm	NA	33.4531	27.8125	NA	0	48	18
06b	duckling	warm	NA	33.4531	29.3333	NA	0	54.6	18
03b	duckling	warm	NA	33.4531	27.8125	NA	0	48.3	18
04b	duckling	warm	NA	33.4531	27.8125	NA	0	50.6	18
14a	duckling	warm	NA	33.4531	26.875	NA	0	49	18
09b	duckling	warm	NA	33.4531	27.8125	NA	0	52.5	18
13b	duckling	cooling	NA	33.4531	29.3333	NA	0	51.5	18
23b	duckling	cooling	NA	33.4531	29.3333	NA	0	51	18
21b	duckling	cooling	NA	33.4531	29.3333	NA	0	50.6	18
20b	duckling	cooling	NA	33.4531	29.3333	NA	0	53.4	18
01a	duckling	cooling	NA	33.4531	29.3542	NA	0	56.5	18
11b	duckling	warm	NA	33.4531	28.4792	NA	0	47.1	19
20a	duckling	warm	NA	33.4531	28.3333	NA	0	56.3	19
03a	duckling	cooling	NA	33.4531	28.8333	NA	0	53	19
04a	duckling	cooling	NA	33.4531	28.3611	NA	0	55	19
06a	duckling	cooling	NA	33.4531	28.3611	NA	0	56.5	19
09a	duckling	cooling	NA	33.4531	28.7812	NA	0	56.3	19
10a	duckling	cooling	NA	33.4531	28.3611	NA	0	56.2	19
11a	duckling	cooling	NA	33.4531	28.6667	NA	0	54	19
08b	duckling	warm	NA	33.4531	29.3333	NA	0	53.5	20
06b	duckling	warm	NA	33.4531	29.3333	NA	0	57.6	20
09b	duckling	warm	NA	33.4531	27.8125	NA	0	58.5	20
10b	duckling	warm	NA	33.4531	29.3333	NA	0	49.5	20
03b	duckling	warm	NA	33.4531	27.8125	NA	0	51.9	20
12b	duckling	warm	NA	33.4531	27.8125	NA	0	54.7	20
04b	duckling	warm	NA	33.4531	27.8125	NA	0	53.5	20
15a	duckling	warm	NA	33.4531	27.3194	NA	0	59	20
21a	duckling	warm	NA	33.4531	27.3194	NA	0	58	20
23a	duckling	warm	NA	33.4531	27.7083	NA	0	59.9	20
23b	duckling	cooling	NA	33.4531	29.3333	NA	0	53.5	20
20b	duckling	cooling	NA	33.4531	29.3333	NA	0	55.5	20
21b	duckling	cooling	NA	33.4531	29.3333	NA	0	52.3	20
13b	duckling	cooling	NA	33.4531	29.3333	NA	0	57.1	20
01a	duckling	cooling	NA	33.4531	29.3542	NA	0	60.7	20
11b	duckling	warm	NA	33.4531	28.4792	NA	0	49.5	21
14a	duckling	warm	NA	33.4531	26.875	NA	0	55.1	21
20a	duckling	warm	NA	33.4531	28.3333	NA	0	60.3	21
03a	duckling	cooling	NA	33.4531	28.8333	NA	0	56.3	21
04a	duckling	cooling	NA	33.4531	28.3611	NA	0	58.7	21
06a	duckling	cooling	NA	33.4531	28.3611	NA	0	59.7	21
09a	duckling	cooling	NA	33.4531	28.7812	NA	0	59.6	21
10a	duckling	cooling	NA	33.4531	28.3611	NA	0	59.7	21
11a	duckling	cooling	NA	33.4531	28.6667	NA	0	58.8	21
12b	duckling	warm	NA	33.4531	27.8125	NA	0	55	22
03b	duckling	warm	NA	33.4531	27.8125	NA	0	57.4	22
09b	duckling	warm	NA	33.4531	27.8125	NA	0	55.2	22
04b	duckling	warm	NA	33.4531	27.8125	NA	0	54.2	22
15a	duckling	warm	NA	33.4531	27.3194	NA	0	60.1	22
21a	duckling	warm	NA	33.4531	27.3194	NA	0	62.5	22
23a	duckling	warm	NA	33.4531	27.7083	NA	0	64.9	22
01a	duckling	cooling	NA	33.4531	29.3542	NA	0	64.8	22
06b	duckling	warm	NA	33.4531	29.3333	NA	0	62.5	23
08b	duckling	warm	NA	33.4531	29.3333	NA	0	56.2	23
10b	duckling	warm	NA	33.4531	29.3333	NA	0	54	23
14a	duckling	warm	NA	33.4531	26.875	NA	0	59	23
20a	duckling	warm	NA	33.4531	28.3333	NA	0	62	23
03a	duckling	cooling	NA	33.4531	28.8333	NA	0	60	23
04a	duckling	cooling	NA	33.4531	28.3611	NA	0	60.2	23
06a	duckling	cooling	NA	33.4531	28.3611	NA	0	60.3	23
09a	duckling	cooling	NA	33.4531	28.7812	NA	0	63.6	23
10a	duckling	cooling	NA	33.4531	28.3611	NA	0	63.2	23
11a	duckling	cooling	NA	33.4531	28.6667	NA	0	61.8	23
13b	duckling	cooling	NA	33.4531	29.3333	NA	0	59.9	23
20b	duckling	cooling	NA	33.4531	29.3333	NA	0	59.2	23
21b	duckling	cooling	NA	33.4531	29.3333	NA	0	57.5	23
23b	duckling	cooling	NA	33.4531	29.3333	NA	0	61.7	23
11b	duckling	warm	NA	33.4531	28.4792	NA	0	53.9	24
15a	duckling	warm	NA	33.4531	27.3194	NA	0	63.7	24
21a	duckling	warm	NA	33.4531	27.3194	NA	0	63.2	24
23a	duckling	warm	NA	33.4531	27.7083	NA	0	66.8	24
03b	duckling	warm	NA	33.4531	27.8125	NA	0	61	25
04b	duckling	warm	NA	33.4531	27.8125	NA	0	57.8	25
09b	duckling	warm	NA	33.4531	27.8125	NA	0	61.6	25
12b	duckling	warm	NA	33.4531	27.8125	NA	0	59.6	25
14a	duckling	warm	NA	33.4531	26.875	NA	0	59.4	25
01a	duckling	cooling	NA	33.4531	29.3542	NA	0	66.5	25
20a	duckling	warm	NA	33.4531	28.3333	NA	0	64.2	26
03a	duckling	cooling	NA	33.4531	28.8333	NA	0	62.8	26
06a	duckling	cooling	NA	33.4531	28.3611	NA	0	64.1	26
04a	duckling	cooling	NA	33.4531	28.3611	NA	0	61.7	26
09a	duckling	cooling	NA	33.4531	28.7812	NA	0	65.8	26
10a	duckling	cooling	NA	33.4531	28.3611	NA	0	62.5	26
11a	duckling	cooling	NA	33.4531	28.6667	NA	0	61.1	26
08b	duckling	warm	NA	33.4531	29.3333	NA	0	61	27
15a	duckling	warm	NA	33.4531	27.3194	NA	0	66.5	27
21a	duckling	warm	NA	33.4531	27.3194	NA	0	65.7	27
23a	duckling	warm	NA	33.4531	27.7083	NA	0	69.1	27
10b	duckling	warm	NA	33.4531	29.3333	NA	0	57	27
06b	duckling	warm	NA	33.4531	29.3333	NA	0	67.3	27
20b	duckling	cooling	NA	33.4531	29.3333	NA	0	60.2	27
13b	duckling	cooling	NA	33.4531	29.3333	NA	0	62.6	27
21b	duckling	cooling	NA	33.4531	29.3333	NA	0	60.9	27
23b	duckling	cooling	NA	33.4531	29.3333	NA	0	60.5	27
01a	duckling	cooling	NA	33.4531	29.3542	NA	0	65	27
11b	duckling	warm	NA	33.4531	28.4792	NA	0	53.7	28
20a	duckling	warm	NA	33.4531	28.3333	NA	0	65.4	28
14a	duckling	warm	NA	33.4531	26.875	NA	0	62.1	28
03a	duckling	cooling	NA	33.4531	28.8333	NA	0	61.3	28
06a	duckling	cooling	NA	33.4531	28.3611	NA	0	64.7	28
09a	duckling	cooling	NA	33.4531	28.7812	NA	0	64.5	28
04a	duckling	cooling	NA	33.4531	28.3611	NA	0	64.4	28
10a	duckling	cooling	NA	33.4531	28.3611	NA	0	63	28
11a	duckling	cooling	NA	33.4531	28.6667	NA	0	64.4	28
15a	duckling	warm	NA	33.4531	27.3194	NA	0	65.2	29
03b	duckling	warm	NA	33.4531	27.8125	NA	0	62	29
04b	duckling	warm	NA	33.4531	27.8125	NA	0	60.2	29
12b	duckling	warm	NA	33.4531	27.8125	NA	0	59	29
21a	duckling	warm	NA	33.4531	27.3194	NA	0	66.2	29
23a	duckling	warm	NA	33.4531	27.7083	NA	0	69.7	29
09b	duckling	warm	NA	33.4531	27.8125	NA	0	61.2	29
14a	duckling	warm	NA	33.4531	26.875	NA	0	60.4	30
01a	duckling	cooling	NA	33.4531	29.3542	NA	0	65.3	30
20a	duckling	warm	NA	33.4531	28.3333	NA	0	65.7	31
06a	duckling	cooling	NA	33.4531	28.3611	NA	0	64.3	31
09a	duckling	cooling	NA	33.4531	28.7812	NA	0	64.9	31
03a	duckling	cooling	NA	33.4531	28.8333	NA	0	66.6	31
10a	duckling	cooling	NA	33.4531	28.3611	NA	0	64.2	31
04a	duckling	cooling	NA	33.4531	28.3611	NA	0	66.4	31
11a	duckling	cooling	NA	33.4531	28.6667	NA	0	60.5	31
15a	duckling	warm	NA	33.4531	27.3194	NA	0	66.8	32
21a	duckling	warm	NA	33.4531	27.3194	NA	0	64.7	32
14a	duckling	warm	NA	33.4531	26.875	NA	0	60.5	33
01a	duckling	cooling	NA	33.4531	29.3542	NA	0	68.8	37
20a	duckling	warm	NA	33.4531	28.3333	NA	0	68	38
04a	duckling	cooling	NA	33.4531	28.3611	NA	0	69	38
03a	duckling	cooling	NA	33.4531	28.8333	NA	0	65	38
06a	duckling	cooling	NA	33.4531	28.3611	NA	0	66.2	38
09a	duckling	cooling	NA	33.4531	28.7812	NA	0	70.6	38
10a	duckling	cooling	NA	33.4531	28.3611	NA	0	65.4	38
11a	duckling	cooling	NA	33.4531	28.6667	NA	0	65	38
15a	duckling	warm	NA	33.4531	27.3194	NA	0	66.6	39
21a	duckling	warm	NA	33.4531	27.3194	NA	0	66.7	39
14a	duckling	warm	NA	33.4531	26.875	NA	0	63	40
01a	duckling	cooling	NA	33.4531	29.3542	NA	0	71	46
20a	duckling	warm	NA	33.4531	28.3333	NA	0	68.9	47
06a	duckling	cooling	NA	33.4531	28.3611	NA	0	65.9	47
10a	duckling	cooling	NA	33.4531	28.3611	NA	0	66.3	47
09a	duckling	cooling	NA	33.4531	28.7812	NA	0	64.5	47
11a	duckling	cooling	NA	33.4531	28.6667	NA	0	66	47
04a	duckling	cooling	NA	33.4531	28.3611	NA	0	67.5	47
03a	duckling	cooling	NA	33.4531	28.8333	NA	0	61.2	47
15a	duckling	warm	NA	33.4531	27.3194	NA	0	69.5	48
21a	duckling	warm	NA	33.4531	27.3194	NA	0	65.7	48
14a	duckling	warm	NA	33.4531	26.875	NA	0	62.4	49
01a	duckling	cooling	NA	33.4531	29.3542	NA	0	68.7	54
20a	duckling	warm	NA	33.4531	28.3333	NA	0	68.6	55
10a	duckling	cooling	NA	33.4531	28.3611	NA	0	66.6	55
11a	duckling	cooling	NA	33.4531	28.6667	NA	0	65.4	55
03a	duckling	cooling	NA	33.4531	28.8333	NA	0	67	55
06a	duckling	cooling	NA	33.4531	28.3611	NA	0	67	55
09a	duckling	cooling	NA	33.4531	28.7812	NA	0	65.7	55
21a	duckling	warm	NA	33.4531	27.3194	NA	0	67.5	56
14a	duckling	warm	NA	33.4531	26.875	NA	0	63.7	57
